# Supplementary material for: Sialic Acid Glycobiology Unveils Trypanosoma cruzi Trypomastigote Membrane Physiology
Source: PLoS Pathog. 2016 Apr 8;12(4):e1005559. doi: 10.1371/journal.ppat.1005559 (PMC4825991; doi:10.1371/journal.ppat.1005559)
Supplement: S1 Table — (XLSX) [file ppat.1005559.s004.xlsx]

## Sheet: Sheet1
Accession	Description	Score	Coverage	# Proteins	# Unique Peptides	# Peptides	# PSMs	# AAs	MW [kDa]	calc. pI
18568141	beta tubulin 2.3 [Trypanosoma cruzi]	270.943	53.17	12	19	19	68	442	49.6678	4.84326
	A3	Sequence	# PSMs	# Proteins	# Protein Groups	Protein Group Accessions	Modifications	ΔCn	XCorr	Probability	Charge	MH+ [Da]	ΔM [ppm]	RT [min]	# Missed Cleavages
	High	FWEVISDEHGVDPTGTYQGDSDLQLER	10	7	1	18568141		0	7.68026		3	3095.25	-4.10696	132.865	0
	High	AVLIDLEPGTMDSVR	1	7	1	18568141		0	5.25144		2	1617.06	110.385	100.076	0
	High	GLSVPELTQQMFDAK	2	4	1	18568141		0	4.608		2	1664.97	30.0673	118.755	0
	High	LHFFMMGFAPLTSR	3	4	1	18568141		0	4.60746		2	1655.94	-55.7275	154.293	0
	High	AGPYGQIFRPDNFIFGQSGAGNNWAK	3	6	1	18568141		0	4.40734		2	2814.02	-26.3043	140.847	0
	High	GLSVPELTQQmFDAK	2	4	1	18568141	M11(Oxidation)	0	4.3178		2	1680.06	-514.205	93.6652	0
	High	GHYTEGAELIDSVLDVcRK	4	6	1	18568141	C17(Carbamidomethyl)	0	4.24282		3	2162.54	-407.258	166.428	1
	High	EVDEQMLNVQNK	1	6	1	18568141		0	3.89634		2	1447.53	-57.6611	53.0842	0
	High	INVYFDEATGGR	13	7	1	18568141		0	3.79077		2	1339.25	-2389.77	65.5146	0
	High	VGEQFTAMFR	1	7	1	18568141		0	3.59573		2	1189.79	2867.79	86.1195	0
	High	LAVNLVPFPR	1	7	1	18568141		0	3.53943		2	1126.67	249.963	98.9522	0
	High	LHFFmmGFAPLTSR	2	4	1	18568141	M5(Oxidation); M6(Oxidation)	0	3.39245		3	1688.02	-5.03313	113.409	0
	High	LHFFmMGFAPLTSR	4	4	1	18568141	M5(Oxidation)	0	3.35735		2	1665.78	-3755.15	133.357	0
	High	NSSYFIEWIPNNIK	3	6	1	18568141		0	3.32677		3	1726.32	216.684	121.879	0
	High	RVGEQFTAMFR	1	7	1	18568141		0	3.2762		2	1342.96	293.922	99.9152	1
	High	GHYTEGAELIDSVLDVcR	2	6	1	18568141	C17(Carbamidomethyl)	0	3.2264		3	2035.44	97.8558	143.327	0
	High	IMMTFSIIPSPK	2	9	1	18568141		0	3.18485		2	1364.98	-561.581	113.536	0
	High	AVLIDLEPGTmDSVR	2	7	1	18568141	M11(Oxidation)	0	3.10552		2	1633.88	614.654	101.076	0
	High	KLAVNLVPFPR	1	7	1	18568141		0	2.99646		2	1255.21	510.883	107.261	1
	High	VGEQFTAmFR	3	7	1	18568141	M8(Oxidation)	0	2.89349		2	1204.09	1422.15	73.9183	0
	High	FPGQLNSDLRK	1	7	1	18568141		0	2.65432		3	1275.37	-67.6501	59.2205	1
	High	YLTASALFR	1	6	1	18568141		0	2.52263		2	1042.34	111.331	84.0182	0
	High	MREIVcVQAGQcGNQIGSK	1	6	1	18568141	C6(Carbamidomethyl); C12(Carbamidomethyl)	0	2.50753		3	2135.61	-411.55	241.121	1
	High	ImmTFSIIPSPK	1	9	1	18568141	M2(Oxidation); M3(Oxidation)	0	2.4397		2	1400.02	1625.62	115.403	0
	High	ImMTFSIIPSPK	2	9	1	18568141	M2(Oxidation)	0	2.3188		2	1381.13	-444.517	105.752	0
	High	NMMQAADPR	1	4	1	18568141		0	2.21911		2	1033.93	-270.175	30.15	0
1314208	alpha-tubulin [Trypanosoma cruzi]	120.161	46.35	10	14	14	37	425	46.9274	5.78271
	A3	Sequence	# PSMs	# Proteins	# Protein Groups	Protein Group Accessions	Modifications	ΔCn	XCorr	Probability	Charge	MH+ [Da]	ΔM [ppm]	RT [min]	# Missed Cleavages
	High	IHFVLTSYAPVISAEK	2	5	1	1314208		0	5.88948		2	1776.02	-40.7522	122.634	0
	High	TIGVEDDAFNTFFSETGAGK	1	7	1	1314208		0	5.38696		2	2107.17	-31.6002	121.464	0
	High	AYHEQLSVSEISNAVFEPASmmTK	1	6	1	1314208	M21(Oxidation); M22(Oxidation)	0	4.99671		3	2702.59	-163.045	241.106	0
	High	QLFHPEQLISGKEDAANNYAR	2	6	1	1314208		0	4.53752		3	2403.06	179.262	111.907	1
	High	AVFLDLEPTVVDEIR	2	6	1	1314208		0	4.46324		3	1717.39	242.89	126.847	0
	High	cGINYQPPTVVPGGDLAK	1	6	1	1314208	C1(Carbamidomethyl)	0	4.32865		2	1887.25	42.9304	88.4087	0
	High	GHYTIGKEIVDLcLDR	2	6	1	1314208	C13(Carbamidomethyl)	0	4.30768		3	1894.07	2056.98	136.818	1
	High	TIQFVDWSPTGFK	1	7	1	1314208		0	4.1854		2	1526.67	-44.4404	110.156	0
	High	AYHEQLSVSEISNAVFEPASMMTK	3	6	1	1314208		0	3.67121		3	2671.23	74.2797	155.371	0
	High	LIGQVVSALTASLR	6	6	1	1314208		0	3.53426		2	1433.06	3031.87	141.27	0
	High	NLDIERPTYTNLNR	1	5	1	1314208		0	3.50238		2	1719.95	33.1179	78.091	0
	High	RTIQFVDWSPTGFK	3	7	1	1314208		0	3.26978		3	1679.82	-1844.66	114.084	1
	High	IDHKFDLMYSK	1	6	1	1314208		0	3.1781		3	1397.53	-77.5418	81.3601	1
	High	YMAccLMYR	2	7	1	1314208	C4(Carbamidomethyl); C5(Carbamidomethyl)	0	2.9137		2	1268.57	-20.2998	65.3739	0
	High	YmAccLMYR	1	7	1	1314208	M2(Oxidation); C4(Carbamidomethyl); C5(Carbamidomethyl)	0	2.77521		2	1284.31	-218.666	56.9854	0
	High	AVFLDLEPTVVDEIRTGTYR	1	6	1	1314208		0	2.55868		3	2297.28	731.795	145.167	1
	High	AYHEQLSVSEISNAVFEPASMmTK	7	6	1	1314208	M22(Oxidation)	0	2.54119		3	2675.16	-4437.37	236.888	0
2226088	Par3 [Trypanosoma cruzi]	87.1727	30.39	5	15	15	25	589	68.7053	6.17627
	A3	Sequence	# PSMs	# Proteins	# Protein Groups	Protein Group Accessions	Modifications	ΔCn	XCorr	Probability	Charge	MH+ [Da]	ΔM [ppm]	RT [min]	# Missed Cleavages
	High	QIEDIMNATQIQNALASTDDQIKTQLAQLEK	1	4	1	2226088		0	7.30143		3	3474.17	82.2548	185.547	1
	High	TNEIQNVAMHDGEMQVAEEQMWTK	1	4	1	2226088		0	6.34166		3	2821.68	189.454	118.552	0
	High	TNEIQNVAMHDGEMQVAEEQmWTK	3	4	1	2226088	M21(Oxidation)	0	6.24643		3	2837.23	29.9752	110.535	0
	High	VVSFTQMIDNAIAK	1	4	1	2226088		0	4.85074		2	1538.01	122.057	125.624	0
	High	TAcLENEELIQELHVSDWSETQR	1	4	1	2226088	C3(Carbamidomethyl)	0	4.81112		3	2788.76	-89.4625	125.286	0
	High	SQLDATQLAQVPTR	3	4	1	2226088		0	4.5261		2	1528.95	158.68	69.2775	0
	High	LRQGVEEELAMLKEK	1	5	1	2226088		0	4.21422		3	1772.83	-711.385	110.166	2
	High	QIEDImNATQIQNALASTDDQIKTQLAQLEK	1	4	1	2226088	M6(Oxidation)	0.4247	4.19567		3	3474.17	-4522.98	185.547	1
	High	WNLTEAYDLAK	2	4	1	2226088		0	3.71571		2	1322.95	-1154.02	100.811	0
	High	LIDLIQDK	1	4	1	2226088		0	3.56489		2	958.168	25.146	61.5599	0
	High	TRVVSFTQMIDNAIAK	1	4	1	2226088		0	3.52983		3	1801.52	3552.59	140.264	1
	High	LRQGVEEELAMLK	2	5	1	2226088		0	3.27136		3	1519.09	1507.29	100.308	1
	High	VVSFTQmIDNAIAK	1	4	1	2226088	M7(Oxidation)	0	3.04613		2	1553.53	-189.458	98.1047	0
	High	LIDLIQDKFR	1	4	1	2226088		0	3.03798		2	1262.16	519.025	95.4296	1
	High	LRQGVEEELAmLKEK	1	5	1	2226088	M11(Oxidation)	0	2.9438		3	1788.82	-711.834	99.4636	2
	High	QEEAWNKIQDLER	1	4	1	2226088		0	2.84521		3	1659.51	-176.371	87.4025	1
	High	QGVEEELAmLK	1	5	1	2226088	M9(Oxidation)	0	2.66355		2	1264.03	453.761	76.9872	0
	High	LEVHKEHLEYFR	1	4	1	2226088		0	2.59795		3	1601.03	131.251	107.813	1
	High	AQFMDIIGVK	1	4	1	2226088		0	2.37504		2	1124.47	1865.35	91.8081	0
162179	major paraflagellar rod protein [Trypanosoma cruzi]	80.1614	35.83	8	19	19	22	600	69.5049	6.17627
	A3	Sequence	# PSMs	# Proteins	# Protein Groups	Protein Group Accessions	Modifications	ΔCn	XCorr	Probability	Charge	MH+ [Da]	ΔM [ppm]	RT [min]	# Missed Cleavages
	High	SQLDASEMAQVPVAVLK	1	6	1	162179		0	6.21861		2	1787.29	110.525	107.044	0
	High	EASGAVGPADQQQPAVPEVTDVTLEAARK	1	5	1	162179		0	5.74741		3	2936.54	113.345	97.0508	1
	High	EASGAVGPADQQQPAVPEVTDVTLEAAR	1	5	1	162179		0	4.95776		3	2806.73	-464.203	98.6642	0
	High	TScLSNEEFIQDLHVSDWSETQK	1	6	1	162179	C3(Carbamidomethyl)	0	4.72254		3	2754.91	-16.2655	121.76	0
	High	TVSFTGTIDNAIAKLEK	1	6	1	162179		0	4.48932		2	1813.87	2643.41	147.743	1
	High	TVSFTGTIDNAIAK	2	6	1	162179		0	4.21382		2	1438.85	160.053	87.8304	0
	High	ELYKPEDKPHFMEVVALK	1	6	1	162179		0	3.81877		3	2174.95	171.064	145.188	0
	High	FIQENLDRQDEAWRR	1	6	1	162179		0	3.70116		3	1977.88	367.005	82.639	2
	High	AQELLSSVEGGTK	1	3	1	162179		0	3.65268		2	1319.44	-13.7589	56.9335	0
	High	FIQENLDRQDEAWR	1	6	1	162179		0	3.51885		3	1821.94	537.535	78.9147	1
	High	IIGQTEDENKPFGR	1	6	1	162179		0	3.46288		2	1604.2	-351.241	52.7173	0
	High	QHHNKTRTVSFTGTIDNAIAKLEK	1	6	1	162179		0	3.43741		3	2720.3	3396.35	147.743	3
	High	AQLLEHLVELVADK	1	5	1	162179		0	3.42207		2	1578.51	-219.162	163.006	0
	High	LQVHQEYLEAFR	1	7	1	162179		0	3.23654		3	1528.3	-3552.86	89.6757	0
	High	ELYKPEDKPHFMEVVALKK	3	6	1	162179		0	3.14984		3	2302.45	-130.899	178.591	1
	High	VcGLQLSVR	1	6	1	162179	C2(Carbamidomethyl)	0	2.94109		2	1032.44	184.626	59.6565	0
	High	LRAQVEEELEmLKDK	1	7	1	162179	M11(Oxidation)	0	2.80104		3	1845.68	-1327.28	117.131	2
	High	WNLTEAYDIKK	1	6	1	162179		0	2.36289		2	1383.84	1635.23	89.6617	1
	High	AQVEEELEmLKDK	1	7	1	162179	M9(Oxidation)	0	2.06447		2	1579.48	441.372	84.7978	1
1781355	histone H2A [Trypanosoma cruzi]	65.0056	26.89	8	4	5	21	119	12.646	10.8579
	A3	Sequence	# PSMs	# Proteins	# Protein Groups	Protein Group Accessions	Modifications	ΔCn	XCorr	Probability	Charge	MH+ [Da]	ΔM [ppm]	RT [min]	# Missed Cleavages
	High	TVTLAVRHDDDLGMLLK	2	8	1	1781355		0	3.65378		3	1898.49	132.445	241.84	1
	High	HDDDLGMLLKDVTLSR	2	6	1	1781355		0	3.46826		3	1832.01	1597.42	162.877	1
	High	HDDDLGMLLK	4	8	1	1781355		0	3.05224		2	1157.09	-213.641	89.143	0
	High	HDDDLGmLLK	3	8	1	1781355	M7(Oxidation)	0	2.97461		2	1174.03	595.423	74.6051	0
	High	TVTLAVRHDDDLGmLLKDVTLSR	1	6	1	1781355	M14(Oxidation)	0	2.73824		3	2587.5	582.538	191.666	2
	High	HDDDLGmLLKDVTLSR	7	6	1	1781355	M7(Oxidation)	0	2.66338		3	1850.65	3008.11	166.759	1
	High	AGLIFPVGR	2	12	2	1781355;5852931		0	2.37285		2	930.544	434.748	74.9997	0
71409100	histone H4 [Trypanosoma cruzi strain CL Brener]	45.0038	40.32	2	1	5	12	62	6.88982	10.0669
	A3	Sequence	# PSMs	# Proteins	# Protein Groups	Protein Group Accessions	Modifications	ΔCn	XCorr	Probability	Charge	MH+ [Da]	ΔM [ppm]	RT [min]	# Missed Cleavages
	High	KKTVTAVDVVNALR	3	4	3	71424514;71654623;71409100		0	4.72921		2	1514.75	-37.8131	115.417	2
	High	ISGIIYDEVR	3	2	1	71409100		0	3.70996		2	1165.66	283.906	64.9664	0
	High	KTVTAVDVVNALR	1	4	3	71424514;71654623;71409100		0	3.61584		2	1387.68	750.96	100.652	1
	High	KKTVTAVDVVNALRK	1	4	3	71424514;71654623;71409100		0	3.24425		3	1642.41	-347.717	135.904	3
	High	TVTAVDVVNALR	4	4	3	71424514;71654623;71409100		0	2.77181		3	1260.7	1777.91	94.5059	0
71424514	histone H4 [Trypanosoma cruzi strain CL Brener]	44.4325	25	1	1	5	12	100	11.1633	11.063
	A3	Sequence	# PSMs	# Proteins	# Protein Groups	Protein Group Accessions	Modifications	ΔCn	XCorr	Probability	Charge	MH+ [Da]	ΔM [ppm]	RT [min]	# Missed Cleavages
	High	KKTVTAVDVVNALR	3	4	3	71424514;71654623;71409100		0	4.72921		2	1514.75	-37.8131	115.417	2
	High	ISGVIYDEVR	3	1	1	71424514		0	3.65153		2	1150.41	-782.571	60.6395	0
	High	KTVTAVDVVNALR	1	4	3	71424514;71654623;71409100		0	3.61584		2	1387.68	750.96	100.652	1
	High	KKTVTAVDVVNALRK	1	4	3	71424514;71654623;71409100		0	3.24425		3	1642.41	-347.717	135.904	3
	High	TVTAVDVVNALR	4	4	3	71424514;71654623;71409100		0	2.77181		3	1260.7	1777.91	94.5059	0
5852931	histone H2A unit A [Trypanosoma cruzi]	42.953	25.19	4	3	4	12	135	14.3271	11.2974
	A3	Sequence	# PSMs	# Proteins	# Protein Groups	Protein Group Accessions	Modifications	ΔCn	XCorr	Probability	Charge	MH+ [Da]	ΔM [ppm]	RT [min]	# Missed Cleavages
	High	HDDDLGTLLKDVTLSR	7	3	1	5852931		0	4.17494		3	1798.87	-66.6046	160.12	1
	High	HDDDLGTLLKDVTLSRGGVmPSLNK	1	3	1	5852931	M20(Oxidation)	0.0319	2.72796		3	2703.57	1669.07	149.745	2
	High	HDDDLGTLLK	2	3	1	5852931		0	2.57823		2	1126.51	-646.339	74.0973	0
	High	AGLIFPVGR	2	12	2	1781355;5852931		0	2.37285		2	930.544	434.748	74.9997	0
71654623	histone H4 [Trypanosoma cruzi strain CL Brener]	38.4711	25	1	1	5	10	100	11.2804	10.9165
	A3	Sequence	# PSMs	# Proteins	# Protein Groups	Protein Group Accessions	Modifications	ΔCn	XCorr	Probability	Charge	MH+ [Da]	ΔM [ppm]	RT [min]	# Missed Cleavages
	High	KKTVTAVDVVNALR	3	4	3	71424514;71654623;71409100		0	4.72921		2	1514.75	-37.8131	115.417	2
	High	KTVTAVDVVNALR	1	4	3	71424514;71654623;71409100		0	3.61584		2	1387.68	750.96	100.652	1
	High	ISGVMYDEVR	1	1	1	71654623		0	3.47172		2	1169.4	49.3991	55.55	0
	High	KKTVTAVDVVNALRK	1	4	3	71424514;71654623;71409100		0	3.24425		3	1642.41	-347.717	135.904	3
	High	TVTAVDVVNALR	4	4	3	71424514;71654623;71409100		0	2.77181		3	1260.7	1777.91	94.5059	0
71402301	surface protein TolT [Trypanosoma cruzi strain CL Brener]	27.9177	26.23	12	1	5	8	305	32.3193	7.62061
	A3	Sequence	# PSMs	# Proteins	# Protein Groups	Protein Group Accessions	Modifications	ΔCn	XCorr	Probability	Charge	MH+ [Da]	ΔM [ppm]	RT [min]	# Missed Cleavages
	High	TLAQDVAATASALLR	1	12	2	4234959;71402301		0	5.02202		2	1501.72	-2.85504	148.14	0
	High	AAEEAAQAAGIMTLDAVGEVLK	2	7	3	71402301;71401268;71401264		0	4.74999		3	2160.66	553.985	145.544	0
	High	AAEEAAQAAGImTLDAVGEVLK	2	7	3	71402301;71401268;71401264	M12(Oxidation)	0	3.22828		3	2176.39	423.459	127.849	0
	High	AAEQTVLSLEK	1	7	3	71402301;71401268;71401264		0	2.92304		2	1189.86	428.477	55.5148	0
	High	ALQQADEAVKLADAAVAEcK	1	3	1	71402301	C19(Carbamidomethyl)	0	2.58193		3	2097.85	-2156.75	108.112	1
	High	GALREVLGAMQK	1	4	2	71402301;71401264		0	2.39351		2	1273.42	-94.4592	97.9185	1
122061	RecName: Full=Histone H2B	26.2934	35.71	1	3	5	9	112	12.3676	11.2974
	A3	Sequence	# PSMs	# Proteins	# Protein Groups	Protein Group Accessions	Modifications	ΔCn	XCorr	Probability	Charge	MH+ [Da]	ΔM [ppm]	RT [min]	# Missed Cleavages
	High	IVNSFVNDLFER	4	3	2	122061;71405552		0	4.29728		2	1454.25	416.662	110.86	0
	High	RTWNVYINR	2	1	1	122061		0	3.30649		2	1224.41	1642.09	71.5881	1
	High	IAcEAATVVR	1	1	1	122061	C3(Carbamidomethyl)	0	2.26958		2	1091.14	783.093	50.9713	0
	High	TWNVYINR	1	1	1	122061		0	2.23111		2	1066.33	114.152	64.5812	0
	High	LVLPADLAK	1	3	2	122061;71405552		0	1.66509		1	939.751	-447.837	71.4403	0
71401264	hypothetical protein [Trypanosoma cruzi strain CL Brener]	23.172	21.13	1	1	4	7	284	30.8675	7.18115
	A3	Sequence	# PSMs	# Proteins	# Protein Groups	Protein Group Accessions	Modifications	ΔCn	XCorr	Probability	Charge	MH+ [Da]	ΔM [ppm]	RT [min]	# Missed Cleavages
	High	AAEEAAQAAGIMTLDAVGEVLK	2	7	3	71402301;71401268;71401264		0	4.74999		3	2160.66	553.985	145.544	0
	High	AAEEAAQAAGImTLDAVGEVLK	2	7	3	71402301;71401268;71401264	M12(Oxidation)	0	3.22828		3	2176.39	423.459	127.849	0
	High	AAEQTVLSLEK	1	7	3	71402301;71401268;71401264		0	2.92304		2	1189.86	428.477	55.5148	0
	High	TLAQDVAATAIALLR	1	1	1	71401264		0	2.85829		2	1524.12	-2416.9	170.469	0
	High	GALREVLGAMQK	1	4	2	71402301;71401264		0	2.39351		2	1273.42	-94.4592	97.9185	1
71405552	histone H2B [Trypanosoma cruzi strain CL Brener]	21.6827	26.79	2	2	4	7	112	12.3526	11.6343
	A3	Sequence	# PSMs	# Proteins	# Protein Groups	Protein Group Accessions	Modifications	ΔCn	XCorr	Probability	Charge	MH+ [Da]	ΔM [ppm]	RT [min]	# Missed Cleavages
	High	IVNSFVNDLFER	4	3	2	122061;71405552		0	4.29728		2	1454.25	416.662	110.86	0
	High	RTWNVYISR	1	2	1	71405552		0	3.20808		2	1193.99	-1152.55	73.6475	1
	High	TWNVYISR	1	2	1	71405552		0	3.08979		2	1041.17	1913.84	65.4944	0
	High	LVLPADLAK	1	3	2	122061;71405552		0	1.66509		1	939.751	-447.837	71.4403	0
71656844	hypothetical protein [Trypanosoma cruzi strain CL Brener]	21.4154	9.47	3	5	5	7	792	90.5029	5.63037
	A3	Sequence	# PSMs	# Proteins	# Protein Groups	Protein Group Accessions	Modifications	ΔCn	XCorr	Probability	Charge	MH+ [Da]	ΔM [ppm]	RT [min]	# Missed Cleavages
	High	DLESLSHDTQNTEEHIK	1	2	1	71656844		0	3.73496		3	1999.83	1375.25	77.1919	0
	High	HSGYLSKPLLPPVEALR	2	3	1	71656844		0	3.5957		3	1879.68	773.229	133.475	0
	High	RSEVEPILQHVLSHNR	1	2	1	71656844		0	3.01538		3	1915.01	-81.8438	150.151	1
	High	LDLVQLLSNDVR	1	3	1	71656844		0	2.9002		2	1386.89	926.763	126.546	0
	High	TAGGPLSSLGVQR	2	1	1	71656844		0	2.48606		2	1245.52	1697.4	64.845	0
71401268	surface protein TolT [Trypanosoma cruzi strain CL Brener]	20.6774	25.98	1	1	3	6	204	21.5134	8.71924
	A3	Sequence	# PSMs	# Proteins	# Protein Groups	Protein Group Accessions	Modifications	ΔCn	XCorr	Probability	Charge	MH+ [Da]	ΔM [ppm]	RT [min]	# Missed Cleavages
	High	AAEEAAQAAGIMTLDAVGEVLK	2	7	3	71402301;71401268;71401264		0	4.74999		3	2160.66	553.985	145.544	0
	High	AAEEAAQAAGImTLDAVGEVLK	2	7	3	71402301;71401268;71401264	M12(Oxidation)	0	3.22828		3	2176.39	423.459	127.849	0
	High	AAEQTVLSLEK	1	7	3	71402301;71401268;71401264		0	2.92304		2	1189.86	428.477	55.5148	0
	High	AAAAQTLAQDVAATAIALLR	1	1	1	71401268		0	2.75724		3	1939.85	-208.093	189.942	0
71413559	hypothetical protein [Trypanosoma cruzi strain CL Brener]	15.4357	18.52	10	5	5	6	405	44.0802	9.96436
	A3	Sequence	# PSMs	# Proteins	# Protein Groups	Protein Group Accessions	Modifications	ΔCn	XCorr	Probability	Charge	MH+ [Da]	ΔM [ppm]	RT [min]	# Missed Cleavages
	High	DLVEAPARPASANAAAGGSGK	1	1	1	71413559		0	3.34793		3	1910.85	-121.053	47.1566	0
	High	SLMNGPVAADIPDSPPPAAPSKK	1	1	1	71413559		0	3.03926		3	2261.51	-42.0824	90.1064	1
	High	KLEAGQLFNSK	1	3	1	71413559		0	2.5932		2	1235.36	-56.9205	67.1915	1
	High	ALTEEWILGR	1	10	1	71413559		0	2.35814		2	1184.84	-2979.08	88.5393	0
	High	QFIPASLPPR	2	7	1	71413559		0.2054	2.05069		2	1126.51	147.962	74.0973	0
6166388	KMP11 [Trypanosoma cruzi]	15.3981	24.39	4	3	3	5	82	9.92391	7.06396
	A3	Sequence	# PSMs	# Proteins	# Protein Groups	Protein Group Accessions	Modifications	ΔCn	XCorr	Probability	Charge	MH+ [Da]	ΔM [ppm]	RT [min]	# Missed Cleavages
	High	LDRLDAEFAK	3	4	1	6166388		0	3.68551		3	1178.91	486.111	62.5805	1
	High	FAELLEQQK	1	3	1	6166388		0	3.47355		2	1106.25	-16.2846	52.9043	0
	High	LDRLDAEFAKK	1	4	1	6166388		0.0182	2.69847		3	1307.1	457.706	67.777	2
71404616	hypothetical protein [Trypanosoma cruzi strain CL Brener]	15.3788	60.19	2	3	3	4	103	11.9257	4.7417
	A3	Sequence	# PSMs	# Proteins	# Protein Groups	Protein Group Accessions	Modifications	ΔCn	XCorr	Probability	Charge	MH+ [Da]	ΔM [ppm]	RT [min]	# Missed Cleavages
	High	GLEHYGLDPTDAEVANEIRK	1	2	1	71404616		0	5.53221		3	2228.94	231.893	102.921	1
	High	HLNYEELENNIGGLPITENK	2	2	1	71404616		0	3.26124		3	2298.43	-38.5881	120.951	0
	High	LQELFDSLDTEHNGYLAIEDVK	1	2	1	71404616		0	2.75555		3	2541.81	-3531.25	127.536	0
71650095	hypothetical protein [Trypanosoma cruzi strain CL Brener]	14.5864	19.15	3	3	5	5	402	42.817	7.1665
	A3	Sequence	# PSMs	# Proteins	# Protein Groups	Protein Group Accessions	Modifications	ΔCn	XCorr	Probability	Charge	MH+ [Da]	ΔM [ppm]	RT [min]	# Missed Cleavages
	High	TGLPDGNQYTTAVGGTR	1	1	1	71650095		0	3.77416		2	1708.91	49.815	63.5009	0
	High	KIQPSIPEDTTTGVGGLGNVDNR	1	3	2	71650095;71397018		0	3.72061		3	2368.72	-370.68	84.7978	1
	High	KTAVAAPDPSIMSPGALAALSLQK	1	1	1	71650095		0	2.54781		3	2342.16	1444.62	127.931	1
	High	AKATADAEILSLR	1	3	1	71650095		0	2.30007		2	1359.95	285.571	83.0402	1
	High	ATADAEILSLR	1	4	2	71650095;71397018		0	2.24373		2	1157.47	-2452.63	72.5025	0
71659763	dynein light chain [Trypanosoma cruzi strain CL Brener]	13.252	14.44	1	2	2	4	90	10.3802	6.78564
	A3	Sequence	# PSMs	# Proteins	# Protein Groups	Protein Group Accessions	Modifications	ΔCn	XCorr	Probability	Charge	MH+ [Da]	ΔM [ppm]	RT [min]	# Missed Cleavages
	High	FNIEKDVAAYIKK	1	1	1	71659763		0	3.99431		3	1540.72	584.303	134.738	2
	High	FNIEKDVAAYIK	3	1	1	71659763		0	3.45097		2	1409.51	-1510.32	123.47	1
442458	histone H3 [Trypanosoma cruzi]	12.4432	36.36	4	3	3	4	132	14.7601	11.3706
	A3	Sequence	# PSMs	# Proteins	# Protein Groups	Protein Group Accessions	Modifications	ΔCn	XCorr	Probability	Charge	MH+ [Da]	ΔM [ppm]	RT [min]	# Missed Cleavages
	High	FQSSAILAAQEATESYVVSLLADTNR	2	4	1	442458		0	4.10542		3	2786.77	249.976	183.445	0
	High	STDLLLQKAPFQR	1	4	1	442458		0	3.47799		2	1519.29	1002.22	89.5261	1
	High	DIHLALcLR	1	4	1	442458	C7(Carbamidomethyl)	0	2.33898		2	1110.3	-954.06	114.283	0
71397018	hypothetical protein [Trypanosoma cruzi strain CL Brener]	12.2714	20.22	1	1	4	4	361	38.7092	8.646
	A3	Sequence	# PSMs	# Proteins	# Protein Groups	Protein Group Accessions	Modifications	ΔCn	XCorr	Probability	Charge	MH+ [Da]	ΔM [ppm]	RT [min]	# Missed Cleavages
	High	KIQPSIPEDTTTGVGGLGNVDNR	1	3	2	71650095;71397018		0	3.72061		3	2368.72	-370.68	84.7978	1
	High	TGLPNGNQYTTAVGGTR	1	1	1	71397018		0.1167	3.32585		2	1708.91	625.971	63.5009	0
	High	GAPSFELDDPEHHVNQTELNAK	1	1	1	71397018		0	2.98118		3	2449.76	64.6726	91.822	0
	High	ATADAEILSLR	1	4	2	71650095;71397018		0	2.24373		2	1157.47	-2452.63	72.5025	0
71409709	hypothetical protein [Trypanosoma cruzi strain CL Brener]	11.3756	6.72	4	4	4	4	759	87.0482	6.53662
	A3	Sequence	# PSMs	# Proteins	# Protein Groups	Protein Group Accessions	Modifications	ΔCn	XCorr	Probability	Charge	MH+ [Da]	ΔM [ppm]	RT [min]	# Missed Cleavages
	High	VGEPITFYGR	1	3	1	71409709		0	3.29501		2	1139.11	-164.161	64.0143	0
	High	SIAADSPLNIALLPEQVR	1	4	1	71409709		0	2.7226		2	1907.66	-287.703	125.106	0
	High	IGNVLNLYGR	1	3	1	71409709		0	2.68309		2	1118.66	-579.251	75.6819	0
	High	FGITAYEPIPGGK	1	2	1	71409709		0	2.67493		2	1353.58	2233	84.871	0
407844899	paraflagellar rod component, putative [Trypanosoma cruzi]	11.1	9.46	5	3	3	3	592	68.3515	5.46533
	A3	Sequence	# PSMs	# Proteins	# Protein Groups	Protein Group Accessions	Modifications	ΔCn	XCorr	Probability	Charge	MH+ [Da]	ΔM [ppm]	RT [min]	# Missed Cleavages
	High	GVSGVINALNATQDAGEQLFQSVEK	1	5	1	407844899		0	5.3457		3	2580.08	1263.37	153.651	0
	High	SGTPFVHPLQEYGIK	1	6	1	407844899		0	3.17931		2	1674.89	584.466	99.0219	0
	High	DNLSALKPHQPPDLVR	1	3	1	407844899		0	2.57503		3	1797.96	-1724.34	90.1273	0
71404399	flagellar calcium-binding protein [Trypanosoma cruzi strain CL Brener]	10.8893	19.44	24	2	2	4	108	11.9297	4.14502
	A3	Sequence	# PSMs	# Proteins	# Protein Groups	Protein Group Accessions	Modifications	ΔCn	XCorr	Probability	Charge	MH+ [Da]	ΔM [ppm]	RT [min]	# Missed Cleavages
	High	GSEDFVEFLEFR	3	23	1	71404399		0	2.92705		2	1482.73	4807.83	129.952	0
	High	VEDPAALFK	1	24	1	71404399		0	2.66157		2	991.326	1190.99	67.9561	0
407847784	hypothetical protein TCSYLVIO_005563 [Trypanosoma cruzi]	10.0202	2	2	1	1	7	1251	142.268	9.21729
	A3	Sequence	# PSMs	# Proteins	# Protein Groups	Protein Group Accessions	Modifications	ΔCn	XCorr	Probability	Charge	MH+ [Da]	ΔM [ppm]	RT [min]	# Missed Cleavages
	High	mMESALPDVRSAAAMFARMVLKLMK	4	2	1	407847784	M1(Oxidation)	0.5977	3.81124		3	2815.1	-155.144	142.118	3
	High	mMESALPDVRSAAAMFARMVLKLmK	3	2	1	407847784	M1(Oxidation); M24(Oxidation)	0	2.77193		3	2830.16	-486.293	134.188	3
71651572	hypothetical protein [Trypanosoma cruzi strain CL Brener]	9.57869	5.34	3	1	1	2	393	43.5666	5.33838
	A3	Sequence	# PSMs	# Proteins	# Protein Groups	Protein Group Accessions	Modifications	ΔCn	XCorr	Probability	Charge	MH+ [Da]	ΔM [ppm]	RT [min]	# Missed Cleavages
	High	DLFHEAGALFATGGHADAAAK	2	3	1	71651572		0	4.2086		3	2072.78	736.561	241.349	0
37727511	adenylate kinase [Trypanosoma cruzi]	9.19089	13.08	5	3	3	3	260	29.3193	5.87158
	A3	Sequence	# PSMs	# Proteins	# Protein Groups	Protein Group Accessions	Modifications	ΔCn	XCorr	Probability	Charge	MH+ [Da]	ΔM [ppm]	RT [min]	# Missed Cleavages
	High	HNIAQLTEHIVR	1	5	1	37727511		0	4.02837		3	1431.87	162.571	106.981	0
	High	GWLLDGFPR	1	4	1	37727511		0	2.59325		2	1060.7	-499.541	104.733	0
	High	FGVVHISSGDLLR	1	5	1	37727511		0	2.56926		3	1401.1	341.66	106.378	0
38202202	Tcr300 [Trypanosoma cruzi]	8.53676	15.33	5	3	3	3	2740	300.496	4.85596
	A3	Sequence	# PSMs	# Proteins	# Protein Groups	Protein Group Accessions	Modifications	ΔCn	XCorr	Probability	Charge	MH+ [Da]	ΔM [ppm]	RT [min]	# Missed Cleavages
	High	VVEALSAELR	1	5	1	38202202		0	3.24241		2	1087.7	401.247	65.3944	0
	High	LESSADAPERVVEALSAELR	1	5	1	38202202		0	3.05146		3	2144.16	373.758	152.451	1
	High	VAELTAAVAR	1	5	1	38202202		0	2.24289		2	1003.63	2451.47	43.4442	0
71407579	hypothetical protein [Trypanosoma cruzi strain CL Brener]	8.35565	6.73	4	3	3	3	609	69.1794	5.80811
	A3	Sequence	# PSMs	# Proteins	# Protein Groups	Protein Group Accessions	Modifications	ΔCn	XCorr	Probability	Charge	MH+ [Da]	ΔM [ppm]	RT [min]	# Missed Cleavages
	High	SLSLLLSDAPR	1	4	1	71407579		0	2.9119		2	1171.36	-862.624	90.2302	0
	High	SVLQPEPLPR	1	2	1	71407579		0	2.84937		2	1136.53	168.017	58.8431	0
	High	SVDLSDNPLVTVYSADPIIK	1	4	1	71407579		0	2.59438		2	2146.74	-321.964	131.86	0
71656402	hypothetical protein [Trypanosoma cruzi strain CL Brener]	7.74574	16.8	5	2	2	2	1238	143.742	4.52588
	A3	Sequence	# PSMs	# Proteins	# Protein Groups	Protein Group Accessions	Modifications	ΔCn	XCorr	Probability	Charge	MH+ [Da]	ΔM [ppm]	RT [min]	# Missed Cleavages
	High	GLQEVSEQAEDLQR	1	5	1	71656402		0	5.13499		2	1603.57	543.524	69.1865	0
	High	GLQEVSEQAEDLQRRLEELR	1	1	1	71656402		0	2.61074		3	2404.85	2173.39	69.1865	2
4234959	TolT3 [Trypanosoma cruzi]	7.5236	10.32	8	1	2	2	310	32.9279	8.07471
	A3	Sequence	# PSMs	# Proteins	# Protein Groups	Protein Group Accessions	Modifications	ΔCn	XCorr	Probability	Charge	MH+ [Da]	ΔM [ppm]	RT [min]	# Missed Cleavages
	High	TLAQDVAATASALLR	1	12	2	4234959;71402301		0	5.02202		2	1501.72	-2.85504	148.14	0
	High	TEGLLDKAAEHTAIAVK	1	1	1	4234959		0	2.50157		3	1768.43	233.498	242.291	1
71402472	hypothetical protein [Trypanosoma cruzi strain CL Brener]	7.47258	10	2	1	1	2	120	13.4185	7.81104
	A3	Sequence	# PSMs	# Proteins	# Protein Groups	Protein Group Accessions	Modifications	ΔCn	XCorr	Probability	Charge	MH+ [Da]	ΔM [ppm]	RT [min]	# Missed Cleavages
	High	FMLVNSQPNTWR	1	2	1	71402472		0	3.87179		2	1493.4	-219.968	87.0765	0
	High	FmLVNSQPNTWR	1	2	1	71402472	M2(Oxidation)	0	3.6008		2	1509.34	-256.926	79.9375	0
407404799	axoneme central apparatus protein, putative [Trypanosoma cruzi marinkellei]	7.28578	4.09	3	2	2	3	513	56.2367	6.63916
	A3	Sequence	# PSMs	# Proteins	# Protein Groups	Protein Group Accessions	Modifications	ΔCn	XCorr	Probability	Charge	MH+ [Da]	ΔM [ppm]	RT [min]	# Missed Cleavages
	High	LLDVYLNPK	2	3	1	407404799		0	2.65961		2	1075.5	190.372	76.0903	0
	High	AAAAWSLGQIGR	1	2	1	407404799		0	2.00071		2	1202.4	855.665	79.2262	0
71416775	hypothetical protein [Trypanosoma cruzi strain CL Brener]	6.35528	3.66	2	1	2	3	766	83.1948	7.12256
	A3	Sequence	# PSMs	# Proteins	# Protein Groups	Protein Group Accessions	Modifications	ΔCn	XCorr	Probability	Charge	MH+ [Da]	ΔM [ppm]	RT [min]	# Missed Cleavages
	High	SLSLERRGSPR	2	2	1	71416775		0.4724	2.20064		2	1258.27	-123.86	92.3208	2
	High	ASSSPFLHGGEAASmSR	1	2	1	71416775	M15(Oxidation)	0	2.09076		2	1708.87	12.3061	83.6716	0
407401881	hypothetical protein MOQ_007224 [Trypanosoma cruzi marinkellei]	5.50837	6.84	4	2	2	2	351	43.0649	9.24658
	A3	Sequence	# PSMs	# Proteins	# Protein Groups	Protein Group Accessions	Modifications	ΔCn	XCorr	Probability	Charge	MH+ [Da]	ΔM [ppm]	RT [min]	# Missed Cleavages
	High	ADVLQQLKDREEYLR	1	4	1	407401881		0	3.3206		3	1877.01	-51.0515	117.98	2
	High	AAAALALIK	1	3	1	407401881		0	2.18777		2	841.569	-594.918	58.8926	0
71654953	hypothetical protein [Trypanosoma cruzi strain CL Brener]	5.50279	7.19	1	1	1	2	417	46.53	7.73779
	A3	Sequence	# PSMs	# Proteins	# Protein Groups	Protein Group Accessions	Modifications	ΔCn	XCorr	Probability	Charge	MH+ [Da]	ΔM [ppm]	RT [min]	# Missed Cleavages
	High	EEAQVELIcGYRNVLYEAAELPDGPADVVR	2	1	1	71654953	C9(Carbamidomethyl)	0	2.68554		3	3378.9	336.626	168.212	1
407849846	hypothetical protein TCSYLVIO_004510 [Trypanosoma cruzi]	5.36144	3.02	5	2	2	2	1025	119.047	8.39697
	A3	Sequence	# PSMs	# Proteins	# Protein Groups	Protein Group Accessions	Modifications	ΔCn	XCorr	Probability	Charge	MH+ [Da]	ΔM [ppm]	RT [min]	# Missed Cleavages
	High	AWSLADSAHAREKEGR	1	4	1	407849846		0	2.793		3	1776.76	-4599.72	88.5393	2
	High	EEVRQLLLELGDAKR	1	2	1	407849846		0.1259	2.56844		3	1772.58	1429.76	116.574	2
71665489	ribosomal protein S25 [Trypanosoma cruzi strain CL Brener]	5.34579	30	1	2	2	2	110	12.3429	10.4624
	A3	Sequence	# PSMs	# Proteins	# Protein Groups	Protein Group Accessions	Modifications	ΔCn	XCorr	Probability	Charge	MH+ [Da]	ΔM [ppm]	RT [min]	# Missed Cleavages
	High	EALQNAVVFDKETMDKLLSEVPK	1	1	1	71665489		0	3.02503		3	2606.93	349.303	190.557	2
	High	VITPSIISDR	1	1	1	71665489		0	2.32076		2	1101.81	476.533	60.5325	0
71409941	hypothetical protein [Trypanosoma cruzi strain CL Brener]	5.26462	5.2	4	1	1	2	423	47.5829	5.69385
	A3	Sequence	# PSMs	# Proteins	# Protein Groups	Protein Group Accessions	Modifications	ΔCn	XCorr	Probability	Charge	MH+ [Da]	ΔM [ppm]	RT [min]	# Missed Cleavages
	High	SMSEEEFAEVFGFLLNNREDVR	2	4	1	71409941		0	2.73936		3	2617.27	-997.431	132.4	1
407843583	hypothetical protein TCSYLVIO_007513 [Trypanosoma cruzi]	5.12479	6.16	3	1	2	2	584	65.9665	9.78857
	A3	Sequence	# PSMs	# Proteins	# Protein Groups	Protein Group Accessions	Modifications	ΔCn	XCorr	Probability	Charge	MH+ [Da]	ΔM [ppm]	RT [min]	# Missed Cleavages
	High	SLSFYSYGNRSAR	1	3	1	407843583		0	2.57503		3	1501.51	-4744.7	53.0775	1
	High	GWHDTAAEYVKQTmHGRHHHRTR	1	1	1	407843583	M14(Oxidation)	0.5978	2.54976		3	2821.68	-2629.64	118.552	3
407402240	retrotransposon hot spot (RHS) protein, putative [Trypanosoma cruzi marinkellei]	5.1079	8.37	1	1	1	2	263	30.9407	6.78564
	A3	Sequence	# PSMs	# Proteins	# Protein Groups	Protein Group Accessions	Modifications	ΔCn	XCorr	Probability	Charge	MH+ [Da]	ΔM [ppm]	RT [min]	# Missed Cleavages
	High	ATRIILNcPDEMDVKAmcAWmK	2	1	1	407402240	C8(Carbamidomethyl); M17(Oxidation); C18(Carbamidomethyl); M21(Oxidation)	0	2.56585		3	2688.66	530.43	241.753	2
71405672	hypothetical protein [Trypanosoma cruzi strain CL Brener]	5.10568	2.59	1	1	1	2	540	60.4598	6.68311
	A3	Sequence	# PSMs	# Proteins	# Protein Groups	Protein Group Accessions	Modifications	ΔCn	XCorr	Probability	Charge	MH+ [Da]	ΔM [ppm]	RT [min]	# Missed Cleavages
	High	LMGEIRSLRKEVER	1	1	1	71405672		0.4946	2.80724		2	1716.91	-82.1545	127.248	3
	High	LmGEIRSLRKEVER	1	1	1	71405672	M2(Oxidation)	0.0945	2.29844		2	1731.29	-1014.45	128.169	3
407397423	hypothetical protein MOQ_008529 [Trypanosoma cruzi marinkellei]	5.06885	3.94	1	1	2	2	1066	117.984	6.52197
	A3	Sequence	# PSMs	# Proteins	# Protein Groups	Protein Group Accessions	Modifications	ΔCn	XCorr	Probability	Charge	MH+ [Da]	ΔM [ppm]	RT [min]	# Missed Cleavages
	High	AKRTQGDATDVVGAGVVSFSGSSGEK	1	1	1	407397423		0.0574	2.78911		3	2511.83	49.1454	99.0219	2
	High	VPVGPLLEDVEVGRVR	1	1	1	407397423		0.1024	2.27974		2	1731.29	-2164.05	128.169	1
407404629	hypothetical protein MOQ_006190 [Trypanosoma cruzi marinkellei]	4.99091	3.11	1	1	2	2	1381	153.715	6.62451
	A3	Sequence	# PSMs	# Proteins	# Protein Groups	Protein Group Accessions	Modifications	ΔCn	XCorr	Probability	Charge	MH+ [Da]	ΔM [ppm]	RT [min]	# Missed Cleavages
	High	KGSLAYWRTFYTAcNDVLLSVGNEmESEQK	1	1	1	407404629	C14(Carbamidomethyl); M25(Oxidation)	0.0489	2.52914		3	3516.1	336.04	159.183	2
	High	SSFFPYSKKNIQR	1	1	1	407404629		0.5205	2.46177		2	1603.57	458.345	69.1865	2
71652795	hypothetical protein [Trypanosoma cruzi strain CL Brener]	4.77539	1.18	2	1	2	2	2117	234.254	8.68994
	A3	Sequence	# PSMs	# Proteins	# Protein Groups	Protein Group Accessions	Modifications	ΔCn	XCorr	Probability	Charge	MH+ [Da]	ΔM [ppm]	RT [min]	# Missed Cleavages
	High	FPAMPFVENEVEWAK	1	1	1	71652795		0.2295	2.72398		3	1801.52	3576.74	140.264	0
	High	RRSTIWEAAR	1	2	1	71652795		0.1494	2.0514		2	1247.11	552.502	48.9767	2
71401962	hypothetical protein [Trypanosoma cruzi strain CL Brener]	4.7528	19.84	2	1	1	1	126	14.2813	5.03369
	A3	Sequence	# PSMs	# Proteins	# Protein Groups	Protein Group Accessions	Modifications	ΔCn	XCorr	Probability	Charge	MH+ [Da]	ΔM [ppm]	RT [min]	# Missed Cleavages
	High	IMGPVKEQTIDKLNEVIPNATSTAR	1	2	1	71401962		0	4.7528		3	2727.21	17.4798	124.731	2
71407177	hypothetical protein [Trypanosoma cruzi strain CL Brener]	4.72029	3.93	5	2	2	2	941	104.421	5.5542
	A3	Sequence	# PSMs	# Proteins	# Protein Groups	Protein Group Accessions	Modifications	ΔCn	XCorr	Probability	Charge	MH+ [Da]	ΔM [ppm]	RT [min]	# Missed Cleavages
	High	KTmGANVVSGGDNGISGGALSTNK	1	1	1	71407177	M3(Oxidation)	0	2.62559		3	2241.56	-4864.59	225.163	1
	High	LcRYRDAFQALAR	1	5	1	71407177	C2(Carbamidomethyl)	0	2.0947		2	1639.44	-897.325	125.819	2
70886420	hypothetical protein Tc00.1047053508741.210 [Trypanosoma cruzi]	4.54049	1.29	2	2	2	2	1710	190.922	6.93213
	A3	Sequence	# PSMs	# Proteins	# Protein Groups	Protein Group Accessions	Modifications	ΔCn	XCorr	Probability	Charge	MH+ [Da]	ΔM [ppm]	RT [min]	# Missed Cleavages
	High	RGGEDAPLLQRDTNDR	1	2	1	70886420		0.0118	2.51898		3	1816.29	1302.74	84.4166	2
	High	EDVMAR	1	2	1	70886420		0	2.02151		2	719.431	-1938.95	52.4284	0
407835263	oligopeptidase B, putative,serine peptidase, clan SC, family S9A-like protein, putative [Trypanosoma cruzi]	4.48721	6.99	2	1	1	2	229	24.9502	5.57959
	A3	Sequence	# PSMs	# Proteins	# Protein Groups	Protein Group Accessions	Modifications	ΔCn	XCorr	Probability	Charge	MH+ [Da]	ΔM [ppm]	RT [min]	# Missed Cleavages
	High	VGFWESLAFTARLRAR	2	2	1	407835263		0	2.18518		2	1876.87	-2301.86	136.908	2
407835717	hypothetical protein TCSYLVIO_009708 [Trypanosoma cruzi]	4.15818	2.29	1	1	2	2	1267	141.776	8.1333
	A3	Sequence	# PSMs	# Proteins	# Protein Groups	Protein Group Accessions	Modifications	ΔCn	XCorr	Probability	Charge	MH+ [Da]	ΔM [ppm]	RT [min]	# Missed Cleavages
	High	RLSSRAIGAAHNmK	1	1	1	407835717	M13(Oxidation)	0.5254	2.15041		2	1528.95	110.3	69.2775	2
	High	EASGTHVDNGSSVSK	1	1	1	407835717		0.0337	2.00777		2	1473.85	-1124.21	114.319	0
407849400	hypothetical protein TCSYLVIO_004788 [Trypanosoma cruzi]	4.06126	6.79	2	1	1	1	324	36.9495	5.2876
	A3	Sequence	# PSMs	# Proteins	# Protein Groups	Protein Group Accessions	Modifications	ΔCn	XCorr	Probability	Charge	MH+ [Da]	ΔM [ppm]	RT [min]	# Missed Cleavages
	High	VPLLLMLAHHAQYKPTAEEVAR	1	2	1	407849400		0	4.06126		3	2489.21	96.8482	188.33	0
407832609	hypothetical protein TCSYLVIO_010592 [Trypanosoma cruzi]	3.85488	2.82	4	1	1	1	532	59.8848	4.88135
	A3	Sequence	# PSMs	# Proteins	# Protein Groups	Protein Group Accessions	Modifications	ΔCn	XCorr	Probability	Charge	MH+ [Da]	ΔM [ppm]	RT [min]	# Missed Cleavages
	High	VAALVKPFTFMQLLR	1	4	1	407832609		0	3.85488		3	1737.94	1582.64	169.554	0
71651589	hypothetical protein [Trypanosoma cruzi strain CL Brener]	3.64627	3.83	2	1	1	1	549	61.073	6.22705
	A3	Sequence	# PSMs	# Proteins	# Protein Groups	Protein Group Accessions	Modifications	ΔCn	XCorr	Probability	Charge	MH+ [Da]	ΔM [ppm]	RT [min]	# Missed Cleavages
	High	SLAAVALHPENLFIIGGSTHK	1	2	1	71651589		0	3.64627		3	2178.41	866.27	152.837	0
71403916	elongation factor 1-alpha (EF-1-alpha) [Trypanosoma cruzi strain CL Brener]	3.34334	8.51	29	1	1	1	282	30.7159	8.89502
	A3	Sequence	# PSMs	# Proteins	# Protein Groups	Protein Group Accessions	Modifications	ΔCn	XCorr	Probability	Charge	MH+ [Da]	ΔM [ppm]	RT [min]	# Missed Cleavages
	High	VETGTMKPGDVVTFAPANVTTEVK	1	29	1	71403916		0	3.34334		3	2493.53	270.39	104.947	0
71664415	hypothetical protein [Trypanosoma cruzi strain CL Brener]	3.26918	3.75	1	1	1	1	427	47.0338	9.12939
	A3	Sequence	# PSMs	# Proteins	# Protein Groups	Protein Group Accessions	Modifications	ΔCn	XCorr	Probability	Charge	MH+ [Da]	ΔM [ppm]	RT [min]	# Missed Cleavages
	High	RADGLVALTELKDEAR	1	1	1	71664415		0	3.26918		3	1755.35	-1504.51	117.892	2
71408614	dynein heavy chain [Trypanosoma cruzi strain CL Brener]	3.22537	0.35	3	1	1	1	3706	423.684	5.5542
	A3	Sequence	# PSMs	# Proteins	# Protein Groups	Protein Group Accessions	Modifications	ΔCn	XCorr	Probability	Charge	MH+ [Da]	ΔM [ppm]	RT [min]	# Missed Cleavages
	High	WPLLIDPQLQGIK	1	3	1	71408614		0	3.22537		2	1521.42	-279.363	126.043	0
407408315	hypothetical protein MOQ_004354 [Trypanosoma cruzi marinkellei]	3.18912	4.35	4	1	1	2	575	64.8457	5.2876
	A3	Sequence	# PSMs	# Proteins	# Protein Groups	Protein Group Accessions	Modifications	ΔCn	XCorr	Probability	Charge	MH+ [Da]	ΔM [ppm]	RT [min]	# Missed Cleavages
	High	KSYVENLVAVQEGMmPPSLKEELEK	2	4	1	407408315	M15(Oxidation)	0	3.18912		3	2867.64	456.796	139.462	2
407407652	peroxin 13, putative [Trypanosoma cruzi marinkellei]	3.1526	6.13	1	1	1	1	375	41.1061	7.60596
	A3	Sequence	# PSMs	# Proteins	# Protein Groups	Protein Group Accessions	Modifications	ΔCn	XCorr	Probability	Charge	MH+ [Da]	ΔM [ppm]	RT [min]	# Missed Cleavages
	High	WKGWLmISAIFLLmETVYGLQRR	1	1	1	407407652	M6(Oxidation); M14(Oxidation)	0	3.1526		3	2845.82	127.758	134.239	2
407407092	hypothetical protein MOQ_005112 [Trypanosoma cruzi marinkellei]	3.09015	4.28	2	1	1	1	304	34.2819	9.34912
	A3	Sequence	# PSMs	# Proteins	# Protein Groups	Protein Group Accessions	Modifications	ΔCn	XCorr	Probability	Charge	MH+ [Da]	ΔM [ppm]	RT [min]	# Missed Cleavages
	High	ILPTIPQLIIPIK	1	2	1	407407092		0	3.09015		2	1460.14	161.885	138.648	0
407845415	trans-sialidase, putative [Trypanosoma cruzi]	3.02883	10.7	3	1	1	1	243	26.5401	5.57959
	A3	Sequence	# PSMs	# Proteins	# Protein Groups	Protein Group Accessions	Modifications	ΔCn	XCorr	Probability	Charge	MH+ [Da]	ΔM [ppm]	RT [min]	# Missed Cleavages
	High	GVRSGFITATLEDRNVMLVTLPVYSK	1	3	1	407845415		0	3.02883		3	2854.32	-4923.43	143.355	2
407417135	hypothetical protein MOQ_001823 [Trypanosoma cruzi marinkellei]	2.99928	5.81	3	1	1	1	413	44.7369	10.1401
	A3	Sequence	# PSMs	# Proteins	# Protein Groups	Protein Group Accessions	Modifications	ΔCn	XCorr	Probability	Charge	MH+ [Da]	ΔM [ppm]	RT [min]	# Missed Cleavages
	High	APPPTPAHPDPAAGASSSVGWLAK	1	3	1	407417135		0	2.99928		3	2288.86	2322.08	85.5756	0
71664112	dynein heavy chain [Trypanosoma cruzi strain CL Brener]	2.96121	0.29	1	1	1	1	4117	470.028	5.73193
	A3	Sequence	# PSMs	# Proteins	# Protein Groups	Protein Group Accessions	Modifications	ΔCn	XCorr	Probability	Charge	MH+ [Da]	ΔM [ppm]	RT [min]	# Missed Cleavages
	High	VANNALFEAQER	1	1	1	71664112		0	2.96121		2	1361.94	-403.084	52.5979	0
407407751	kinesin, putative [Trypanosoma cruzi marinkellei]	2.95559	1.44	1	1	1	1	1669	189.275	6.65381
	A3	Sequence	# PSMs	# Proteins	# Protein Groups	Protein Group Accessions	Modifications	ΔCn	XCorr	Probability	Charge	MH+ [Da]	ΔM [ppm]	RT [min]	# Missed Cleavages
	High	AAADSKTGGLELQLGNDTLQTLKR	1	1	1	407407751		0	2.95559		3	2503.53	691.89	110.35	2
407408624	hypothetical protein MOQ_004168 [Trypanosoma cruzi marinkellei]	2.91636	2.23	2	1	1	1	404	46.6426	6.69775
	A3	Sequence	# PSMs	# Proteins	# Protein Groups	Protein Group Accessions	Modifications	ΔCn	XCorr	Probability	Charge	MH+ [Da]	ΔM [ppm]	RT [min]	# Missed Cleavages
	High	AGDVTLLLR	1	2	1	407408624		0	2.91636		2	960.025	1956.81	65.9552	0
407831276	mucin-associated surface protein (MASP), putative, partial [Trypanosoma cruzi]	2.89897	10	1	1	1	1	220	22.991	4.69092
	A3	Sequence	# PSMs	# Proteins	# Protein Groups	Protein Group Accessions	Modifications	ΔCn	XCorr	Probability	Charge	MH+ [Da]	ΔM [ppm]	RT [min]	# Missed Cleavages
	High	GGAGQSSLGVEDKGNEDPKNPK	1	1	1	407831276		0	2.89897		3	2186.64	607.54	161.341	2
407861006	hypothetical protein TCSYLVIO_001274 [Trypanosoma cruzi]	2.89827	8.43	3	1	1	1	166	19.8051	6.58057
	A3	Sequence	# PSMs	# Proteins	# Protein Groups	Protein Group Accessions	Modifications	ΔCn	XCorr	Probability	Charge	MH+ [Da]	ΔM [ppm]	RT [min]	# Missed Cleavages
	High	GLKQDLQHVLIYVR	1	3	1	407861006		0	2.89827		3	1684.6	943.226	179.607	1
71411762	telomerase reverse transcriptase [Trypanosoma cruzi strain CL Brener]	2.85353	2	1	1	1	1	1198	133.028	9.84717
	A3	Sequence	# PSMs	# Proteins	# Protein Groups	Protein Group Accessions	Modifications	ΔCn	XCorr	Probability	Charge	MH+ [Da]	ΔM [ppm]	RT [min]	# Missed Cleavages
	High	LLLAEGDDTVIVRALAAVRFPLSR	1	1	1	71411762		0	2.85353		3	2589.1	-3083.12	122.445	2
407853529	ATP-dependent RNA helicase, putative [Trypanosoma cruzi]	2.84331	3.37	1	1	1	1	712	79.9291	9.67139
	A3	Sequence	# PSMs	# Proteins	# Protein Groups	Protein Group Accessions	Modifications	ΔCn	XCorr	Probability	Charge	MH+ [Da]	ΔM [ppm]	RT [min]	# Missed Cleavages
	High	TARIGGSGTAVSLVEESKDADImR	1	1	1	407853529	M23(Oxidation)	0	2.84331		3	2468.7	-4886.33	223.011	2
407409653	nucleoporin interacting component (NUP93), putative [Trypanosoma cruzi marinkellei]	2.81265	3.6	1	1	1	2	861	95.0009	6.46826
	A3	Sequence	# PSMs	# Proteins	# Protein Groups	Protein Group Accessions	Modifications	ΔCn	XCorr	Probability	Charge	MH+ [Da]	ΔM [ppm]	RT [min]	# Missed Cleavages
	High	MSTSNLSPGGSmRPRAGVRALLNGRDATSMR	2	1	1	407409653	M12(Oxidation)	0	2.81265		3	3266.25	460.914	135.087	3
407863019	hypothetical protein TCSYLVIO_001030 [Trypanosoma cruzi]	2.79941	0.95	2	1	1	1	1160	131.138	8.20654
	A3	Sequence	# PSMs	# Proteins	# Protein Groups	Protein Group Accessions	Modifications	ΔCn	XCorr	Probability	Charge	MH+ [Da]	ΔM [ppm]	RT [min]	# Missed Cleavages
	High	AVYVPDTPEmR	1	2	1	407863019	M10(Oxidation)	0	2.79941		3	1298.34	2974.61	10.9119	0
407394190	hypothetical protein MOQ_009459 [Trypanosoma cruzi marinkellei]	2.77701	5.8	4	1	1	1	276	31.0199	4.93213
	A3	Sequence	# PSMs	# Proteins	# Protein Groups	Protein Group Accessions	Modifications	ΔCn	XCorr	Probability	Charge	MH+ [Da]	ΔM [ppm]	RT [min]	# Missed Cleavages
	High	cMSPNTRRDVmNDIIR	1	4	1	407394190	C1(Carbamidomethyl); M11(Oxidation)	0	2.77701		3	1998.43	1557.43	163.917	2
407844231	adenosine monophosphate deaminase, putative [Trypanosoma cruzi]	2.77547	1.9	1	1	1	1	1686	190.689	6.30322
	A3	Sequence	# PSMs	# Proteins	# Protein Groups	Protein Group Accessions	Modifications	ΔCn	XCorr	Probability	Charge	MH+ [Da]	ΔM [ppm]	RT [min]	# Missed Cleavages
	High	DYGGTGQLQMVSPLGGGAGTIIPAVHRRRSLR	1	1	1	407844231		0	2.77547		3	3313.88	-2698.55	170.089	3
71408724	hypothetical protein Tc00.1047053507583.30 [Trypanosoma cruzi strain CL Brener]	2.76529	3.94	1	1	1	1	533	61.8035	6.02393
	A3	Sequence	# PSMs	# Proteins	# Protein Groups	Protein Group Accessions	Modifications	ΔCn	XCorr	Probability	Charge	MH+ [Da]	ΔM [ppm]	RT [min]	# Missed Cleavages
	High	ASQLEKQSEFLLQWEEALHTK	1	1	1	71408724		0	2.76529		3	2523.59	2685.64	154.913	1
71407848	calpain-like cysteine peptidase [Trypanosoma cruzi strain CL Brener]	2.76452	8.4	2	1	1	1	131	14.8634	6.91748
	A3	Sequence	# PSMs	# Proteins	# Protein Groups	Protein Group Accessions	Modifications	ΔCn	XCorr	Probability	Charge	MH+ [Da]	ΔM [ppm]	RT [min]	# Missed Cleavages
	High	GFDEGNGLLFR	1	2	1	71407848		0	2.76452		2	1228.37	2458.1	82.0775	0
407850382	hypothetical protein TCSYLVIO_004135 [Trypanosoma cruzi]	2.74471	3.21	3	1	1	1	343	37.9619	4.44971
	A3	Sequence	# PSMs	# Proteins	# Protein Groups	Protein Group Accessions	Modifications	ΔCn	XCorr	Probability	Charge	MH+ [Da]	ΔM [ppm]	RT [min]	# Missed Cleavages
	High	HAELVQLSDLK	1	3	1	407850382		0	2.74471		2	1256.54	2463.21	79.5696	0
407859840	hypothetical protein TCSYLVIO_001682 [Trypanosoma cruzi]	2.72387	1.89	2	1	1	1	1061	121.177	5.99854
	A3	Sequence	# PSMs	# Proteins	# Protein Groups	Protein Group Accessions	Modifications	ΔCn	XCorr	Probability	Charge	MH+ [Da]	ΔM [ppm]	RT [min]	# Missed Cleavages
	High	mVFADAADSFAKTKYYVRNR	1	2	1	407859840	M1(Oxidation)	0	2.72387		3	2362.51	-3466.28	187.596	3
407410706	carnitine/choline acetyltransferase, putative [Trypanosoma cruzi marinkellei]	2.72314	3.77	2	1	1	1	610	66.9903	6.59521
	A3	Sequence	# PSMs	# Proteins	# Protein Groups	Protein Group Accessions	Modifications	ΔCn	XCorr	Probability	Charge	MH+ [Da]	ΔM [ppm]	RT [min]	# Missed Cleavages
	High	TETIRSATQEmLmLAEAVNKETK	1	2	1	407410706	M11(Oxidation); M13(Oxidation)	0	2.72314		3	2619.17	-3371.28	174.438	2
71405542	hypothetical protein [Trypanosoma cruzi strain CL Brener]	2.68842	1.71	2	1	1	1	818	93.0352	4.93213
	A3	Sequence	# PSMs	# Proteins	# Protein Groups	Protein Group Accessions	Modifications	ΔCn	XCorr	Probability	Charge	MH+ [Da]	ΔM [ppm]	RT [min]	# Missed Cleavages
	High	APGRPTESLVSIcR	1	2	1	71405542	C13(Carbamidomethyl)	0	2.68842		3	1543.24	-357.361	66.708	0
71663180	40S ribosomal protein S24E [Trypanosoma cruzi strain CL Brener]	2.6854	9.49	1	1	1	1	137	15.6578	11.0776
	A3	Sequence	# PSMs	# Proteins	# Protein Groups	Protein Group Accessions	Modifications	ΔCn	XCorr	Probability	Charge	MH+ [Da]	ΔM [ppm]	RT [min]	# Missed Cleavages
	High	VADENQISVFGFK	1	1	1	71663180		0	2.6854		2	1455.76	783.541	93.5448	0
71407560	hypothetical protein [Trypanosoma cruzi strain CL Brener]	2.66002	0.99	3	1	1	1	2322	254.061	7.57666
	A3	Sequence	# PSMs	# Proteins	# Protein Groups	Protein Group Accessions	Modifications	ΔCn	XCorr	Probability	Charge	MH+ [Da]	ΔM [ppm]	RT [min]	# Missed Cleavages
	High	NLPRRRQTVSFSSTTATPSYHTR	1	3	1	71407560		0	2.66002		3	2662.79	-810.506	175.51	3
407864530	ribosomal RNA methyltransferase, putative [Trypanosoma cruzi]	2.64381	4.4	1	1	1	1	432	47.8957	6.55127
	A3	Sequence	# PSMs	# Proteins	# Protein Groups	Protein Group Accessions	Modifications	ΔCn	XCorr	Probability	Charge	MH+ [Da]	ΔM [ppm]	RT [min]	# Missed Cleavages
	High	VcVcVVVGGGGQGKGGEKK	1	1	1	407864530	C2(Carbamidomethyl); C4(Carbamidomethyl)	0	2.64381		3	1884.3	4294.21	79.5696	2
407391460	trans-sialidase, putative, partial [Trypanosoma cruzi marinkellei]	2.63546	9.95	3	1	1	1	201	21.2987	5.21143
	A3	Sequence	# PSMs	# Proteins	# Protein Groups	Protein Group Accessions	Modifications	ΔCn	XCorr	Probability	Charge	MH+ [Da]	ΔM [ppm]	RT [min]	# Missed Cleavages
	High	DKGKKIHWNDTHVILcSLFK	1	3	1	407391460	C16(Carbamidomethyl)	0	2.63546		3	2450.47	3913.63	19.3747	3
407413084	mucin-associated surface protein (MASP), putative [Trypanosoma cruzi marinkellei]	2.63275	10.17	1	1	1	1	295	30.2057	4.51318
	A3	Sequence	# PSMs	# Proteins	# Protein Groups	Protein Group Accessions	Modifications	ΔCn	XCorr	Probability	Charge	MH+ [Da]	ΔM [ppm]	RT [min]	# Missed Cleavages
	High	SSFLGETNSTSGGSGASSTDSTANGGDRAR	1	1	1	407413084		0	2.63275		3	2835.9	26.6033	139.38	1
407850903	hypothetical protein TCSYLVIO_003862 [Trypanosoma cruzi]	2.60771	8.84	1	1	1	1	215	24.428	5.64307
	A3	Sequence	# PSMs	# Proteins	# Protein Groups	Protein Group Accessions	Modifications	ΔCn	XCorr	Probability	Charge	MH+ [Da]	ΔM [ppm]	RT [min]	# Missed Cleavages
	High	TVWFFNPKSREVISVDALR	1	1	1	407850903		0	2.60771		3	2272.46	3008.01	158.576	2
407851695	pseudouridylate synthase-like protein, putative [Trypanosoma cruzi]	2.60715	6.14	1	1	1	1	407	46.6112	9.74463
	A3	Sequence	# PSMs	# Proteins	# Protein Groups	Protein Group Accessions	Modifications	ΔCn	XCorr	Probability	Charge	MH+ [Da]	ΔM [ppm]	RT [min]	# Missed Cleavages
	High	MHFEmTRGTKGDIIVARPSPTKASK	1	1	1	407851695	M5(Oxidation)	0	2.60715		3	2785.98	3489.59	225.119	3
407406868	hypothetical protein MOQ_005211 [Trypanosoma cruzi marinkellei]	2.59828	5.27	1	1	1	2	531	59.1847	7.35693
	A3	Sequence	# PSMs	# Proteins	# Protein Groups	Protein Group Accessions	Modifications	ΔCn	XCorr	Probability	Charge	MH+ [Da]	ΔM [ppm]	RT [min]	# Missed Cleavages
	High	AELPAIDLYRDVGRmMLGRSQQLFAEcR	2	1	1	407406868	M15(Oxidation); C27(Carbamidomethyl)	0	2.59828		3	3313.22	-191.403	241.385	3
407397357	hypothetical protein MOQ_008552 [Trypanosoma cruzi marinkellei]	2.59109	1.27	1	1	1	1	1336	149.522	9.01221
	A3	Sequence	# PSMs	# Proteins	# Protein Groups	Protein Group Accessions	Modifications	ΔCn	XCorr	Probability	Charge	MH+ [Da]	ΔM [ppm]	RT [min]	# Missed Cleavages
	High	VTGTARDHLRTSLGPKK	1	1	1	407397357		0	2.59109		3	1845.21	3843.16	101.882	3
407838257	hypothetical protein TCSYLVIO_009070 [Trypanosoma cruzi]	2.58933	0.76	2	1	1	1	2751	305.904	6.96143
	A3	Sequence	# PSMs	# Proteins	# Protein Groups	Protein Group Accessions	Modifications	ΔCn	XCorr	Probability	Charge	MH+ [Da]	ΔM [ppm]	RT [min]	# Missed Cleavages
	High	RAEmKQAELPALPAKLTSEER	1	2	1	407838257	M4(Oxidation)	0	2.58933		3	2387.11	571.388	127.731	3
407866760	retrotransposon hot spot (RHS) protein, putative, partial [Trypanosoma cruzi]	2.58764	12.12	2	1	1	2	198	22.9409	5.2749
	A3	Sequence	# PSMs	# Proteins	# Protein Groups	Protein Group Accessions	Modifications	ΔCn	XCorr	Probability	Charge	MH+ [Da]	ΔM [ppm]	RT [min]	# Missed Cleavages
	High	GATTIVmNcPGESDVKAMcVWmRR	2	2	1	407866760	M7(Oxidation); C9(Carbamidomethyl); C19(Carbamidomethyl); M22(Oxidation)	0	2.58764		3	2806.95	1297.35	191.175	2
71411250	GUP1 [Trypanosoma cruzi strain CL Brener]	2.58021	3.94	2	1	1	1	609	69.7865	9.45166
	A3	Sequence	# PSMs	# Proteins	# Protein Groups	Protein Group Accessions	Modifications	ΔCn	XCorr	Probability	Charge	MH+ [Da]	ΔM [ppm]	RT [min]	# Missed Cleavages
	High	MIAFNTDLHQAIVESSERRAKVIK	1	2	1	71411250		0	2.58021		3	2750.25	-2897.77	199.312	3
407850136	hypothetical protein TCSYLVIO_004287 [Trypanosoma cruzi]	2.57284	4.2	1	1	1	1	333	36.7494	5.12256
	A3	Sequence	# PSMs	# Proteins	# Protein Groups	Protein Group Accessions	Modifications	ΔCn	XCorr	Probability	Charge	MH+ [Da]	ΔM [ppm]	RT [min]	# Missed Cleavages
	High	SGTIGVVSFLETIK	1	1	1	407850136		0	2.57284		2	1454.31	1793.77	134.96	0
71419496	snoRNP protein gar1 [Trypanosoma cruzi strain CL Brener]	2.57154	7.11	1	1	1	1	239	23.3433	11.4146
	A3	Sequence	# PSMs	# Proteins	# Protein Groups	Protein Group Accessions	Modifications	ΔCn	XCorr	Probability	Charge	MH+ [Da]	ΔM [ppm]	RT [min]	# Missed Cleavages
	High	GGGGRGGRSANGGGSSR	1	1	1	71419496		0	2.57154		3	1451.55	2812.19	31.7466	2
407398055	hypothetical protein MOQ_008293 [Trypanosoma cruzi marinkellei]	2.57102	0.31	1	1	1	1	4210	476.543	6.46826
	A3	Sequence	# PSMs	# Proteins	# Protein Groups	Protein Group Accessions	Modifications	ΔCn	XCorr	Probability	Charge	MH+ [Da]	ΔM [ppm]	RT [min]	# Missed Cleavages
	High	EIQmALKTGIQTK	1	1	1	407398055	M4(Oxidation)	0	2.57102		2	1476.71	-717.008	56.8102	1
407846993	protein kinase, putative [Trypanosoma cruzi]	2.56819	1.24	3	1	1	1	1209	133.046	6.03662
	A3	Sequence	# PSMs	# Proteins	# Protein Groups	Protein Group Accessions	Modifications	ΔCn	XCorr	Probability	Charge	MH+ [Da]	ΔM [ppm]	RT [min]	# Missed Cleavages
	High	cGANLFEFLKSHDFR	1	3	1	407846993	C1(Carbamidomethyl)	0	2.56819		3	1842.05	-23.4949	82.0775	1
71409748	protein kinase [Trypanosoma cruzi strain CL Brener]	2.56619	2	2	1	1	1	700	77.8472	8.04541
	A3	Sequence	# PSMs	# Proteins	# Protein Groups	Protein Group Accessions	Modifications	ΔCn	XCorr	Probability	Charge	MH+ [Da]	ΔM [ppm]	RT [min]	# Missed Cleavages
	High	AQNSFLGTEKKTAR	1	2	1	71409748		0	2.56619		3	1551.77	16.5518	78.444	2
71401009	hypothetical protein [Trypanosoma cruzi strain CL Brener]	2.56253	11.43	1	1	1	1	210	23.3218	10.228
	A3	Sequence	# PSMs	# Proteins	# Protein Groups	Protein Group Accessions	Modifications	ΔCn	XCorr	Probability	Charge	MH+ [Da]	ΔM [ppm]	RT [min]	# Missed Cleavages
	High	TASAAPMmRGRLHLLAALAGSAGK	1	1	1	71401009	M8(Oxidation)	0	2.56253		3	2365.86	-1259.87	209.558	2
407851816	hypothetical protein TCSYLVIO_003393 [Trypanosoma cruzi]	2.56091	2.88	2	1	1	1	451	51.4429	7.13721
	A3	Sequence	# PSMs	# Proteins	# Protein Groups	Protein Group Accessions	Modifications	ΔCn	XCorr	Probability	Charge	MH+ [Da]	ΔM [ppm]	RT [min]	# Missed Cleavages
	High	VGNMLTQFELASK	1	2	1	407851816		0	2.56091		2	1433.71	-3471.3	98.9851	0
71657834	hypothetical protein [Trypanosoma cruzi strain CL Brener]	2.5589	1.25	1	1	1	1	1202	132.357	9.20264
	A3	Sequence	# PSMs	# Proteins	# Protein Groups	Protein Group Accessions	Modifications	ΔCn	XCorr	Probability	Charge	MH+ [Da]	ΔM [ppm]	RT [min]	# Missed Cleavages
	High	NEGImGRKQKLPLER	1	1	1	71657834	M5(Oxidation)	0	2.5589		3	1784.18	-1080.99	86.1195	3
407410164	small G-protein, putative [Trypanosoma cruzi marinkellei]	2.55847	5.65	1	1	1	1	230	25.6089	8.67529
	A3	Sequence	# PSMs	# Proteins	# Protein Groups	Protein Group Accessions	Modifications	ΔCn	XCorr	Probability	Charge	MH+ [Da]	ΔM [ppm]	RT [min]	# Missed Cleavages
	High	SQGTQSVRPVDLR	1	1	1	407410164		0	2.55847		3	1441.26	-1627.81	125.249	0
71404520	protein kinase [Trypanosoma cruzi strain CL Brener]	2.55498	4.92	1	1	1	1	447	50.8578	5.18604
	A3	Sequence	# PSMs	# Proteins	# Protein Groups	Protein Group Accessions	Modifications	ΔCn	XCorr	Probability	Charge	MH+ [Da]	ΔM [ppm]	RT [min]	# Missed Cleavages
	High	LFGEELLQQILQKHEDSTNTTR	1	1	1	71404520		0	2.55498		3	2596.43	-2097.02	128.169	1
71424507	hypothetical protein Tc00.1047053507941.130 [Trypanosoma cruzi strain CL Brener]	2.54906	4.16	1	1	1	1	409	44.9826	10.4478
	A3	Sequence	# PSMs	# Proteins	# Protein Groups	Protein Group Accessions	Modifications	ΔCn	XCorr	Probability	Charge	MH+ [Da]	ΔM [ppm]	RT [min]	# Missed Cleavages
	High	KLRWLSSGVTKATALFK	1	1	1	71424507		0	2.54906		3	1909.63	1214.57	97.9185	3
71658906	hypothetical protein [Trypanosoma cruzi strain CL Brener]	2.5478	5.24	1	1	1	1	439	48.8441	9.11475
	A3	Sequence	# PSMs	# Proteins	# Protein Groups	Protein Group Accessions	Modifications	ΔCn	XCorr	Probability	Charge	MH+ [Da]	ΔM [ppm]	RT [min]	# Missed Cleavages
	High	EIPEHHVKAVVNDSHIKSGTSER	1	1	1	71658906		0	2.5478		3	2578.04	2795.87	164.17	2
407846906	U2 small nuclear ribonucleoprotein 40K, putative [Trypanosoma cruzi]	2.53761	4.99	3	1	1	1	341	37.8465	6.96143
	A3	Sequence	# PSMs	# Proteins	# Protein Groups	Protein Group Accessions	Modifications	ΔCn	XCorr	Probability	Charge	MH+ [Da]	ΔM [ppm]	RT [min]	# Missed Cleavages
	High	LSHVSEATcAAVLPNVR	1	3	1	407846906	C9(Carbamidomethyl)	0	2.53761		3	1821.57	-1935.08	89.821	0
71401212	retrotransposon hot spot (RHS) protein [Trypanosoma cruzi strain CL Brener]	2.53327	8.42	1	1	1	1	285	32.4005	5.8208
	A3	Sequence	# PSMs	# Proteins	# Protein Groups	Protein Group Accessions	Modifications	ΔCn	XCorr	Probability	Charge	MH+ [Da]	ΔM [ppm]	RT [min]	# Missed Cleavages
	High	DTVTPLARGKLNAALTQVLREAWR	1	1	1	71401212		0	2.53327		3	2680.43	-257.727	107.044	3
407394105	hypothetical protein MOQ_009504 [Trypanosoma cruzi marinkellei]	2.52752	2.13	1	1	1	1	987	106.643	5.47803
	A3	Sequence	# PSMs	# Proteins	# Protein Groups	Protein Group Accessions	Modifications	ΔCn	XCorr	Probability	Charge	MH+ [Da]	ΔM [ppm]	RT [min]	# Missed Cleavages
	High	RLLEWATGPAGGRESRAFcFR	1	1	1	407394105	C19(Carbamidomethyl)	0	2.52752		3	2447.12	3406.44	174.385	3
71649465	protein kinase [Trypanosoma cruzi strain CL Brener]	2.52286	1.83	1	1	1	1	1369	148.412	7.73779
	A3	Sequence	# PSMs	# Proteins	# Protein Groups	Protein Group Accessions	Modifications	ΔCn	XCorr	Probability	Charge	MH+ [Da]	ΔM [ppm]	RT [min]	# Missed Cleavages
	High	cHDEAAPSAASSALPASSGLGHVKR	1	1	1	71649465	C1(Carbamidomethyl)	0	2.52286		3	2469.29	-3415.72	217.546	1
407847489	nucleoside diphosphate kinase, putative [Trypanosoma cruzi]	2.52112	6.89	3	1	1	1	334	37.2559	5.41455
	A3	Sequence	# PSMs	# Proteins	# Protein Groups	Protein Group Accessions	Modifications	ΔCn	XCorr	Probability	Charge	MH+ [Da]	ΔM [ppm]	RT [min]	# Missed Cleavages
	High	RcAYPSLGVQELFIGATVNIFSR	1	3	1	407847489	C2(Carbamidomethyl)	0	2.52112		3	2590.35	-3731.19	196.943	1
71410414	histone H2A [Trypanosoma cruzi strain CL Brener]	2.51873	7.38	2	1	1	1	122	12.3474	10.2866
	A3	Sequence	# PSMs	# Proteins	# Protein Groups	Protein Group Accessions	Modifications	ΔCn	XCorr	Probability	Charge	MH+ [Da]	ΔM [ppm]	RT [min]	# Missed Cleavages
	High	ADLNFPVGR	1	2	1	71410414		0	2.51873		2	990.428	1320.29	61.2211	0
407394064	hypothetical protein MOQ_009519, partial [Trypanosoma cruzi marinkellei]	2.50976	2.02	3	1	1	1	397	43.7436	5.04639
	A3	Sequence	# PSMs	# Proteins	# Protein Groups	Protein Group Accessions	Modifications	ΔCn	XCorr	Probability	Charge	MH+ [Da]	ΔM [ppm]	RT [min]	# Missed Cleavages
	High	TWELYEPR	1	3	1	407394064		0	2.50976		2	1093.86	-325.471	69.9678	0
407861160	hypothetical protein TCSYLVIO_001245 [Trypanosoma cruzi]	2.50825	3.27	3	1	1	1	611	67.7842	9.20264
	A3	Sequence	# PSMs	# Proteins	# Protein Groups	Protein Group Accessions	Modifications	ΔCn	XCorr	Probability	Charge	MH+ [Da]	ΔM [ppm]	RT [min]	# Missed Cleavages
	High	LESELLNDSDAIFDRLFIGR	1	3	1	407861160		0	2.50825		3	2318.23	-2748.42	139.833	1
407851870	hypothetical protein TCSYLVIO_003348 [Trypanosoma cruzi]	2.50443	3.9	3	1	1	1	436	52.6709	8.41162
	A3	Sequence	# PSMs	# Proteins	# Protein Groups	Protein Group Accessions	Modifications	ΔCn	XCorr	Probability	Charge	MH+ [Da]	ΔM [ppm]	RT [min]	# Missed Cleavages
	High	ALQEEEAINAYHAEQSR	1	3	1	407851870		0	2.50443		3	1960.18	57.4064	68.3874	0
407425117	hypothetical protein MOQ_000499 [Trypanosoma cruzi marinkellei]	2.50117	1.55	4	1	1	1	969	108.803	7.56201
	A3	Sequence	# PSMs	# Proteins	# Protein Groups	Protein Group Accessions	Modifications	ΔCn	XCorr	Probability	Charge	MH+ [Da]	ΔM [ppm]	RT [min]	# Missed Cleavages
	High	HRFVLSPADTSILSR	1	4	1	407425117		0	2.50117		3	1694.04	-3488.88	126.165	1
407424862	hypothetical protein MOQ_000614 [Trypanosoma cruzi marinkellei]	2.47124	1.9	4	1	1	1	630	68.0122	6.22705
	A3	Sequence	# PSMs	# Proteins	# Protein Groups	Protein Group Accessions	Modifications	ΔCn	XCorr	Probability	Charge	MH+ [Da]	ΔM [ppm]	RT [min]	# Missed Cleavages
	High	LPGGINSMILTR	1	4	1	407424862		0	2.47124		2	1271.33	-964.668	89.2467	0
71407769	hypothetical protein [Trypanosoma cruzi strain CL Brener]	2.43276	0.9	1	1	1	1	998	110.448	10.7993
	A3	Sequence	# PSMs	# Proteins	# Protein Groups	Protein Group Accessions	Modifications	ΔCn	XCorr	Probability	Charge	MH+ [Da]	ΔM [ppm]	RT [min]	# Missed Cleavages
	High	LQTGmHEAR	1	1	1	71407769	M5(Oxidation)	0	2.43276		2	1058.92	-257.669	71.1922	0
407409329	hypothetical protein MOQ_003904 [Trypanosoma cruzi marinkellei]	2.42484	3.85	1	1	1	1	312	36.0351	6.99072
	A3	Sequence	# PSMs	# Proteins	# Protein Groups	Protein Group Accessions	Modifications	ΔCn	XCorr	Probability	Charge	MH+ [Da]	ΔM [ppm]	RT [min]	# Missed Cleavages
	High	EAEMHFVSPEAK	1	1	1	407409329		0	2.42484		2	1375.6	36.4884	45.5735	0
407399987	hypothetical protein MOQ_007755 [Trypanosoma cruzi marinkellei]	2.42259	2.05	4	1	1	1	635	71.4367	7.45947
	A3	Sequence	# PSMs	# Proteins	# Protein Groups	Protein Group Accessions	Modifications	ΔCn	XCorr	Probability	Charge	MH+ [Da]	ΔM [ppm]	RT [min]	# Missed Cleavages
	High	KETVAVLNAVLPR	1	4	1	407399987		0	2.42259		2	1411.32	440.752	105.235	1
407399801	ADP-ribosylation factor GTPase activating protein, putative [Trypanosoma cruzi marinkellei]	2.39219	2.05	1	1	1	1	440	47.6712	5.68115
	A3	Sequence	# PSMs	# Proteins	# Protein Groups	Protein Group Accessions	Modifications	ΔCn	XCorr	Probability	Charge	MH+ [Da]	ΔM [ppm]	RT [min]	# Missed Cleavages
	High	MERNRDEVR	1	1	1	407399801		0	2.39219		2	1203.89	-1206.4	62.3298	2
71654669	hypothetical protein [Trypanosoma cruzi strain CL Brener]	2.35832	3.41	2	1	1	1	469	53.9723	5.5542
	A3	Sequence	# PSMs	# Proteins	# Protein Groups	Protein Group Accessions	Modifications	ΔCn	XCorr	Probability	Charge	MH+ [Da]	ΔM [ppm]	RT [min]	# Missed Cleavages
	High	ALFTDIRmKcVPPSTR	1	2	1	71654669	M8(Oxidation); C10(Carbamidomethyl)	0	2.35832		2	1912.1	1469.54	139.462	2
71407226	histone H3 variant [Trypanosoma cruzi strain CL Brener]	2.34244	7.28	2	1	1	1	151	17.0513	10.4771
	A3	Sequence	# PSMs	# Proteins	# Protein Groups	Protein Group Accessions	Modifications	ΔCn	XCorr	Probability	Charge	MH+ [Da]	ΔM [ppm]	RT [min]	# Missed Cleavages
	High	YQSSTEFLIAK	1	2	1	71407226		0	2.34244		2	1287.21	-192.723	65.5656	0
71413538	hypothetical protein [Trypanosoma cruzi strain CL Brener]	2.32527	1.02	3	1	1	1	977	111.502	5.88428
	A3	Sequence	# PSMs	# Proteins	# Protein Groups	Protein Group Accessions	Modifications	ΔCn	XCorr	Probability	Charge	MH+ [Da]	ΔM [ppm]	RT [min]	# Missed Cleavages
	High	SVLSVFDTLR	1	3	1	71413538		0	2.32527		2	1138.26	823.5	111.164	0
407410034	hypothetical protein MOQ_003520 [Trypanosoma cruzi marinkellei]	2.28682	1.2	3	1	1	1	1079	119.207	4.97021
	A3	Sequence	# PSMs	# Proteins	# Protein Groups	Protein Group Accessions	Modifications	ΔCn	XCorr	Probability	Charge	MH+ [Da]	ΔM [ppm]	RT [min]	# Missed Cleavages
	High	INTSLQQVFPPER	1	3	1	407410034		0	2.28682		2	1526.25	-2288.67	85.5756	0
71664661	calpain-like cysteine peptidase [Trypanosoma cruzi strain CL Brener]	2.25504	0.89	1	1	1	1	1454	161.651	7.06396
	A3	Sequence	# PSMs	# Proteins	# Protein Groups	Protein Group Accessions	Modifications	ΔCn	XCorr	Probability	Charge	MH+ [Da]	ΔM [ppm]	RT [min]	# Missed Cleavages
	High	SREGSNFYLLDEK	1	1	1	71664661		0	2.25504		2	1558.78	54.6603	240.737	1
407417982	hypothetical protein MOQ_001650, partial [Trypanosoma cruzi marinkellei]	2.21952	6.79	2	1	1	1	162	16.9887	10.1255
	A3	Sequence	# PSMs	# Proteins	# Protein Groups	Protein Group Accessions	Modifications	ΔCn	XCorr	Probability	Charge	MH+ [Da]	ΔM [ppm]	RT [min]	# Missed Cleavages
	High	RAAGGIDTAPR	1	2	1	407417982		0	2.21952		2	1083.81	-1294.36	73.6339	1
407401925	hypothetical protein MOQ_007205 [Trypanosoma cruzi marinkellei]	2.19707	3.4	1	1	1	1	412	46.6524	9.84717
	A3	Sequence	# PSMs	# Proteins	# Protein Groups	Protein Group Accessions	Modifications	ΔCn	XCorr	Probability	Charge	MH+ [Da]	ΔM [ppm]	RT [min]	# Missed Cleavages
	High	SGLESQmEWTALQK	1	1	1	407401925	M7(Oxidation)	0	2.19707		2	1626.27	895.733	108.927	0
70887474	hypothetical protein, conserved [Trypanosoma cruzi]	2.1892	2.63	1	1	1	1	342	37.5998	6.0874
	A3	Sequence	# PSMs	# Proteins	# Protein Groups	Protein Group Accessions	Modifications	ΔCn	XCorr	Probability	Charge	MH+ [Da]	ΔM [ppm]	RT [min]	# Missed Cleavages
	High	REGKGRTPR	1	1	1	70887474		0	2.1892		2	1057.26	57.0811	65.7437	3
407408844	hypothetical protein MOQ_004038 [Trypanosoma cruzi marinkellei]	2.18465	1.88	1	1	1	1	957	106.125	6.771
	A3	Sequence	# PSMs	# Proteins	# Protein Groups	Protein Group Accessions	Modifications	ΔCn	XCorr	Probability	Charge	MH+ [Da]	ΔM [ppm]	RT [min]	# Missed Cleavages
	High	GGGHTSLKDGVAFAKLAK	1	1	1	407408844		0	2.18465		2	1760.03	1135.36	141.706	2
2865635	paraflagellar rod component Par4 [Trypanosoma cruzi]	2.17809	1.56	4	1	1	1	576	67.7322	5.22412
	A3	Sequence	# PSMs	# Proteins	# Protein Groups	Protein Group Accessions	Modifications	ΔCn	XCorr	Probability	Charge	MH+ [Da]	ΔM [ppm]	RT [min]	# Missed Cleavages
	High	TIISQLQQK	1	4	1	2865635		0	2.17809		2	1061.03	1677.36	54.0217	0
407846524	delta-1-pyrroline-5-carboxylate dehydrogenase, putative [Trypanosoma cruzi]	2.16986	2.12	3	1	1	1	377	43.5631	5.08447
	A3	Sequence	# PSMs	# Proteins	# Protein Groups	Protein Group Accessions	Modifications	ΔCn	XCorr	Probability	Charge	MH+ [Da]	ΔM [ppm]	RT [min]	# Missed Cleavages
	High	LELLESIR	1	3	1	407846524		0	2.16986		2	971.334	-1879.45	65.998	0
407407743	kinesin, putative [Trypanosoma cruzi marinkellei]	2.13694	0.77	3	1	1	1	1170	134.335	8.93896
	A3	Sequence	# PSMs	# Proteins	# Protein Groups	Protein Group Accessions	Modifications	ΔCn	XCorr	Probability	Charge	MH+ [Da]	ΔM [ppm]	RT [min]	# Missed Cleavages
	High	YEEQLDRAR	1	3	1	407407743		0	2.13694		2	1180.81	461.363	52.6482	1
407405571	hypothetical protein MOQ_005697 [Trypanosoma cruzi marinkellei]	2.12949	4.61	1	1	1	1	304	34.182	12.0737
	A3	Sequence	# PSMs	# Proteins	# Protein Groups	Protein Group Accessions	Modifications	ΔCn	XCorr	Probability	Charge	MH+ [Da]	ΔM [ppm]	RT [min]	# Missed Cleavages
	High	SSRTAPSKRVAGLR	1	1	1	407405571		0	2.12949		2	1486.3	-283.418	102.921	3
71651320	hypothetical protein [Trypanosoma cruzi strain CL Brener]	2.11748	2.09	1	1	1	1	430	51.1404	9.5542
	A3	Sequence	# PSMs	# Proteins	# Protein Groups	Protein Group Accessions	Modifications	ΔCn	XCorr	Probability	Charge	MH+ [Da]	ΔM [ppm]	RT [min]	# Missed Cleavages
	High	KDVHSFLAR	1	1	1	71651320		0	2.11748		2	1074.22	912.946	64.9397	1
407852914	peptidase, putative,metallo-peptidase, Clan ME, Family M16, putative [Trypanosoma cruzi]	2.11413	1.22	3	1	1	1	1069	118.817	5.35107
	A3	Sequence	# PSMs	# Proteins	# Protein Groups	Protein Group Accessions	Modifications	ΔCn	XCorr	Probability	Charge	MH+ [Da]	ΔM [ppm]	RT [min]	# Missed Cleavages
	High	ARHFGFILQGGVK	1	3	1	407852914		0	2.11413		2	1430.77	48.679	224.751	1
407843155	hypothetical protein TCSYLVIO_007727 [Trypanosoma cruzi]	2.11249	2	2	1	1	1	799	91.1091	6.96143
	A3	Sequence	# PSMs	# Proteins	# Protein Groups	Protein Group Accessions	Modifications	ΔCn	XCorr	Probability	Charge	MH+ [Da]	ΔM [ppm]	RT [min]	# Missed Cleavages
	High	GLGLTAQQLLHALSTR	1	2	1	407843155		0	2.11249		2	1685.68	3391.28	149.753	0
407401572	retrotransposon hot spot (RHS) protein, putative, partial [Trypanosoma cruzi marinkellei]	2.10028	4.47	1	1	1	1	291	33.2885	9.12939
	A3	Sequence	# PSMs	# Proteins	# Protein Groups	Protein Group Accessions	Modifications	ΔCn	XCorr	Probability	Charge	MH+ [Da]	ΔM [ppm]	RT [min]	# Missed Cleavages
	High	mNRVLTQVLSEER	1	1	1	407401572	M1(Oxidation)	0	2.10028		2	1591.75	-54.1907	127.731	1
407407614	hypothetical protein MOQ_004806 [Trypanosoma cruzi marinkellei]	2.08524	1.04	3	1	1	1	868	97.9081	6.01123
	A3	Sequence	# PSMs	# Proteins	# Protein Groups	Protein Group Accessions	Modifications	ΔCn	XCorr	Probability	Charge	MH+ [Da]	ΔM [ppm]	RT [min]	# Missed Cleavages
	High	mVAFAGGAR	1	3	1	407407614	M1(Oxidation)	0	2.08524		2	897.698	1825.31	52.7379	0
407416950	hypothetical protein MOQ_001934 [Trypanosoma cruzi marinkellei]	2.08248	0.33	1	1	1	1	4506	499.685	6.50732
	A3	Sequence	# PSMs	# Proteins	# Protein Groups	Protein Group Accessions	Modifications	ΔCn	XCorr	Probability	Charge	MH+ [Da]	ΔM [ppm]	RT [min]	# Missed Cleavages
	High	NAVIHLmPVKNPLGK	1	1	1	407416950	M7(Oxidation)	0	2.08248		2	1647.87	-97.2304	101.778	1
71412900	mucin-associated surface protein (MASP) [Trypanosoma cruzi strain CL Brener]	2.08115	1.93	1	1	1	1	517	54.1953	4.76709
	A3	Sequence	# PSMs	# Proteins	# Protein Groups	Protein Group Accessions	Modifications	ΔCn	XCorr	Probability	Charge	MH+ [Da]	ΔM [ppm]	RT [min]	# Missed Cleavages
	High	KNDGDTGGNR	1	1	1	71412900		0	2.08115		2	1034.85	791.383	78.444	1
407417827	hypothetical protein MOQ_001688 [Trypanosoma cruzi marinkellei]	2.0789	3.37	1	1	1	1	416	45.9772	9.46631
	A3	Sequence	# PSMs	# Proteins	# Protein Groups	Protein Group Accessions	Modifications	ΔCn	XCorr	Probability	Charge	MH+ [Da]	ΔM [ppm]	RT [min]	# Missed Cleavages
	High	QLALEVLRGAGNEK	1	1	1	407417827		0	2.0789		2	1500.17	964.604	140.356	1
71413843	PIF1 helicase-like protein [Trypanosoma cruzi strain CL Brener]	2.07651	1.66	2	1	1	1	966	108.259	7.56201
	A3	Sequence	# PSMs	# Proteins	# Protein Groups	Protein Group Accessions	Modifications	ΔCn	XCorr	Probability	Charge	MH+ [Da]	ΔM [ppm]	RT [min]	# Missed Cleavages
	High	SLVIREIVRQMREGGR	1	2	1	71413843		0	2.07651		2	1890.94	-4931.6	139.38	3
407867316	hypothetical protein TCSYLVIO_000300 [Trypanosoma cruzi]	2.07415	2.24	3	1	1	1	625	72.3826	8.47021
	A3	Sequence	# PSMs	# Proteins	# Protein Groups	Protein Group Accessions	Modifications	ΔCn	XCorr	Probability	Charge	MH+ [Da]	ΔM [ppm]	RT [min]	# Missed Cleavages
	High	SIRSmYEKVLEELR	1	3	1	407867316	M5(Oxidation)	0	2.07415		2	1769.55	-290.994	128.29	2
407864746	hypothetical protein TCSYLVIO_000847 [Trypanosoma cruzi]	2.06999	2.93	3	1	1	1	444	49.4594	8.48486
	A3	Sequence	# PSMs	# Proteins	# Protein Groups	Protein Group Accessions	Modifications	ΔCn	XCorr	Probability	Charge	MH+ [Da]	ΔM [ppm]	RT [min]	# Missed Cleavages
	High	VLDSmVEGRVSTK	1	3	1	407864746	M5(Oxidation)	0	2.06999		2	1440.01	1633.66	111.863	1
71653954	dynein heavy chain [Trypanosoma cruzi strain CL Brener]	2.06875	0.61	3	1	1	1	2459	282.18	5.77002
	A3	Sequence	# PSMs	# Proteins	# Protein Groups	Protein Group Accessions	Modifications	ΔCn	XCorr	Probability	Charge	MH+ [Da]	ΔM [ppm]	RT [min]	# Missed Cleavages
	High	TVANATQMSLEELVR	1	3	1	71653954		0	2.06875		2	1662.69	-130.989	104.947	0
407409719	hypothetical protein MOQ_003714 [Trypanosoma cruzi marinkellei]	2.0632	1.82	2	1	1	1	495	56.7362	4.83057
	A3	Sequence	# PSMs	# Proteins	# Protein Groups	Protein Group Accessions	Modifications	ΔCn	XCorr	Probability	Charge	MH+ [Da]	ΔM [ppm]	RT [min]	# Missed Cleavages
	High	AVDRVADLR	1	2	1	407409719		0	2.0632		2	1010.58	-4535.5	114.668	1
407849361	hypothetical protein TCSYLVIO_004814 [Trypanosoma cruzi]	2.01792	7.88	1	1	1	1	203	23.0228	6.13818
	A3	Sequence	# PSMs	# Proteins	# Protein Groups	Protein Group Accessions	Modifications	ΔCn	XCorr	Probability	Charge	MH+ [Da]	ΔM [ppm]	RT [min]	# Missed Cleavages
	High	LQKGGGAETRMGGGAR	1	1	1	407849361		0	2.01792		2	1545.82	-602.197	139.833	2
122021227	RecName: Full=Thymine dioxygenase JBP1-A; AltName: Full=J-binding protein 1A; AltName: Full=Thymidine hydroxylase JBP1-A	2.01625	1.92	1	1	1	1	832	93.7566	7.04932
	A3	Sequence	# PSMs	# Proteins	# Protein Groups	Protein Group Accessions	Modifications	ΔCn	XCorr	Probability	Charge	MH+ [Da]	ΔM [ppm]	RT [min]	# Missed Cleavages
	High	QDVKmLESAPPQLLPK	1	1	1	122021227	M5(Oxidation)	0	2.01625		2	1818.47	4023.91	124.731	1
407847084	hypothetical protein TCSYLVIO_006004 [Trypanosoma cruzi]	2.00921	1.78	2	1	1	1	675	71.9618	5.47803
	A3	Sequence	# PSMs	# Proteins	# Protein Groups	Protein Group Accessions	Modifications	ΔCn	XCorr	Probability	Charge	MH+ [Da]	ΔM [ppm]	RT [min]	# Missed Cleavages
	High	EVSGNGGTKAPR	1	2	1	407847084		0	2.00921		2	1173.94	573.376	112.977	1
407836530	per-hexamer repeat protein 5, putative [Trypanosoma cruzi]	2.00804	10.7	1	1	1	1	187	21.0068	9.90576
	A3	Sequence	# PSMs	# Proteins	# Protein Groups	Protein Group Accessions	Modifications	ΔCn	XCorr	Probability	Charge	MH+ [Da]	ΔM [ppm]	RT [min]	# Missed Cleavages
	High	mTVPSPDPIPDDDSRADPTK	1	1	1	407836530	M1(Oxidation)	0	2.00804		2	2174.98	1669.14	184.584	1
71663995	mago nashi-like protein [Trypanosoma cruzi strain CL Brener]	2.00677	6.67	1	1	1	1	165	19.0145	5.79541
	A3	Sequence	# PSMs	# Proteins	# Protein Groups	Protein Group Accessions	Modifications	ΔCn	XCorr	Probability	Charge	MH+ [Da]	ΔM [ppm]	RT [min]	# Missed Cleavages
	High	VSPAVLEEIKR	1	1	1	71663995		0	2.00677		2	1244.74	2619.59	93.5968	1
407424859	long-chain-fatty-acid-CoA ligase, putative [Trypanosoma cruzi marinkellei]	1.62374	1.38	2	1	1	1	725	81.729	8.35303
	A3	Sequence	# PSMs	# Proteins	# Protein Groups	Protein Group Accessions	Modifications	ΔCn	XCorr	Probability	Charge	MH+ [Da]	ΔM [ppm]	RT [min]	# Missed Cleavages
	High	MSPIEKTGFK	1	2	1	407424859		0	1.62374		1	1138.69	279.544	74.4769	1
407408128	hypothetical protein MOQ_004475 [Trypanosoma cruzi marinkellei]	1.62336	3.49	4	1	1	1	401	44.3755	6.1001
	A3	Sequence	# PSMs	# Proteins	# Protein Groups	Protein Group Accessions	Modifications	ΔCn	XCorr	Probability	Charge	MH+ [Da]	ΔM [ppm]	RT [min]	# Missed Cleavages
	High	MLTFcKLPVTVAVK	1	4	1	407408128	C5(Carbamidomethyl)	0	1.62336		1	1604.1	-2472.13	22.5126	1
71425898	hypothetical protein [Trypanosoma cruzi strain CL Brener]	1.50314	0.88	1	1	1	1	1480	165.443	8.07471
	A3	Sequence	# PSMs	# Proteins	# Protein Groups	Protein Group Accessions	Modifications	ΔCn	XCorr	Probability	Charge	MH+ [Da]	ΔM [ppm]	RT [min]	# Missed Cleavages
	High	MRDSVTTRETKmK	1	1	1	71425898	M12(Oxidation)	0	1.50314		1	1605.62	3578.47	56.3453	3
